# Supplementary material for: Roles of d-Amino Acids on the Bioactivity of Host Defense Peptides
Source: Int J Mol Sci. 2016 Jun 30;17(7):1023. doi: 10.3390/ijms17071023 (PMC4964399; doi:10.3390/ijms17071023)
Supplement: Supplementary file 1 [file ijms-17-01023-s001.zip]

Archive with 23 entries (22 files):
- ijms-134588-Supplementary Materials/
- ijms-134588-Supplementary Materials/.DS_Store
- ijms-134588-Supplementary Materials/2_reference.bib
- ijms-134588-Supplementary Materials/HDP_Supp_Figure1.pdf
- ijms-134588-Supplementary Materials/HDP_Supp_Figure2.pdf
- ijms-134588-Supplementary Materials/HDP_Supp_Figure3.pdf
- ijms-134588-Supplementary Materials/HDP_Supp_Figure4.pdf
- ijms-134588-Supplementary Materials/HDP_Supp_Figure5.pdf
- ijms-134588-Supplementary Materials/HDP_Supp_Figure6.pdf
- ijms-134588-Supplementary Materials/ijms-134588-Supplementary.aux
- ijms-134588-Supplementary Materials/ijms-134588-Supplementary.log
- ijms-134588-Supplementary Materials/ijms-134588-Supplementary.out
- ijms-134588-Supplementary Materials/ijms-134588-Supplementary.synctex.gz
- ijms-134588-Supplementary Materials/ijms-134588-Supplementary.tex
- ijms-134588-Supplementary Materials/logo-ccby.eps
- ijms-134588-Supplementary Materials/logo-mdpi.eps
- ijms-134588-Supplementary Materials/mdpi.bst
- ijms-134588-Supplementary Materials/mdpi.cls
- ijms-134588-Supplementary Materials/Rightslink Printable License (Figure S1).pdf
- ijms-134588-Supplementary Materials/Rightslink Printable License (Figure S2 and S3).pdf
- ijms-134588-Supplementary Materials/Rightslink Printable License (Figure S4).pdf
- ijms-134588-Supplementary Materials/Rightslink Printable License (Figure S5).pdf
- ijms-134588-Supplementary Materials/Rightslink Printable License (Figure S6).pdf
