# Supplementary material for: Roles of d-Amino Acids on the Bioactivity of Host Defense Peptides
Source: Int J Mol Sci. 2016 Jun 30;17(7):1023. doi: 10.3390/ijms17071023 (PMC4964399; doi:10.3390/ijms17071023)
Supplement: Supplementary file 1 [file ijms-17-01023-s001.zip › ijms-134588-Supplementary Materials/2_reference.bib]

@article{almeida2012interactions,
   author = {Almeida, P F and Pokorny, A},
   title = {5.10 Interactions of Antimicrobial Peptides with Lipid Bilayers},
   journal = {Comprehensive Biophys.},
   volume = {5},
   pages = {189-222},
   year = {2012}
}

@article{amiche1988structural,
   author = {Amiche, M and Delfour, A and Nicolas, P},
   title = {Structural requirements for dermorphin opioid receptor binding},
   journal = {Int. J. Pept. Protein Res.},
   volume = {32},
   number = {1},
   pages = {28-34},
   year = {1988}
}

@article{andres2012cationic,
   author = {Andr{\`e}s, E.},
   title = {Cationic antimicrobial peptides in clinical development, with special focus on thanatin and heliomicin},
   journal = {Eur. J. Clin. Microbiol. Infect. Dis.},
   volume = {31},
   pages = {881-888},
   year = {2012}
}

@article{bahar2013antimicrobial,
   author = {Bahar, Ali Adem and Ren, Dacheng},
   title = {Antimicrobial Peptides},
   journal = {Pharmaceuticals},
   volume = {6},
   number = {12},
   pages = {1543-1575},
   year = {2013}
}

@article{baker1993anticancer,
   author = {Baker, Margaret A and Maloy, Walter Lee and Zasloff, Michael and Jacob, Leonard S},
   title = {Anticancer efficacy of magainin2 and analogue peptides},
   journal = {Cancer Res.},
   volume = {53},
   pages = {3052-3057},
   year = {1993}
}

@article{barlow2011antiviral,
   author = {Barlow, Peter G. and Svoboda, Pavel and Mackellar, Annie and Nash, Anthony A and York, Ian A and Pohl, Jan and Davidson, Donald J and Donis, Ruben O},
   title = {{Antiviral activity and increased host defense against influenza infection elicited by the human cathelicidin LL-37}},
   journal = {PLoS One},
   volume = {6},
   number = {10},
   pages = {1-9},
   year = {2011}
}

@article{berge2010therapeutic,
   author = {Berge, Gerd and Eliassen, Liv Tone and Camilio, Ketil Andre and Bartnes, Kristian and Sveinbj{\o}rnsson, Baldur and Rekdal, {\O}ystein},
   title = {Therapeutic vaccination against a murine lymphoma by intratumoral injection of a cationic anticancer peptide},
   journal = {Cancer Immunol. Immunother.},
   volume = {59},
   pages = {1285-1294},
   year = {2010}
}

@article{brandenburg2012antimicrobial,
   author = {Brandenburg, Lars-Ove and Merres, Julika and Albrecht, Lea-Jessica and Varoga, Deike and Pufe, Thomas},
   title = {Antimicrobial peptides: multifunctional drugs for different applications},
   journal = {Polymers},
   volume = {4},
   pages = {539-560},
   year = {2012}
}

@article{braunstein2004invitro,
   author = {Braunstein, Amir and Papo, Niv and Shai, Yechiel},
   title = {\textit{In vitro} activity and potency of an intravenously injected antimicrobial peptide and its {DL} amino acid analog in mice infected with bacteria},
   journal = {Antimicrob. Agents Chemother.},
   volume = {48},
   number = {8},
   pages = {3127-3129},
   year = {2004}
}

@article{brotman2009synthetic,
   author = {Brotman, Yariv and Makovitzki, Arik and Shai, Yechiel and Chet, Ilan and Viterbo, Ada},
   title = {Synthetic ultrashort cationic lipopeptides induce systemic plant defense responses against bacterial and fungal pathogens},
   journal = {Appl. Environ. Microbiol.},
   volume = {75},
   number = {16},
   pages = {5373-5379},
   year = {2009}
}

@article{buri2013resistance,
   author = {Buri, Marcus V and Domingues, Tatiana M and Paredes-Gamero, Edgar J and Casaes-Rodrigues, Rafael L and Rodrigues, Elaine Guadelupe and Miranda, Antonio},
   title = {Resistance to degradation and cellular distribution are important features for the antitumor activity of gomesin},
   journal = {PLoS One},
   volume = {8},
   number = {11},
   pages = {1-10},
   year = {2013}
}

@article{camilio2014complete,
   author = {Camilio, Ketil Andr{\'e} and Berge, Gerd and Ravuri, Chandra Sekhar and Rekdal, {\O}ystein and Sveinbj{\o}rnsson, Baldur},
   title = {{Complete regression and systemic protective immune responses obtained in B16 melanomas after treatment with LTX-315}},
   journal = {Cancer Immunol. Immunother. },
   volume = {63},
   pages = {601-613},
   year = {2014}
}

@article{chen2001rgd,
   author = {Chen, Yixin and Xu, Xueming and Hong, Shuigen and Chen, Jinguo and Liu, Ningfei and Underhill, Charles B and Creswell, Karen and Zhang, Lurong},
   title = {{RGD}-Tachyplesin inhibits tumor growth},
   journal = {Cancer Res.},
   volume = {61},
   pages = {2434-2438},
   year = {2001}
}

@article{chen2005rational,
   author = {Chen, Yuxin and Mant, Colin T and Farmer, Susan W and Hancock, Robert E W and Vasil, Michael L and Hodges, Robert S},
   title = {Rational design of $\alpha$-helical antimicrobial peptides with enhanced activities and specificity/therapeutic index},
   journal = {J. Biol. Chem.},
   volume = {280},
   number = {13},
   pages = {12316-12329},
   year = {2005}
}

@article{curtis2014novel,
   author = {Curtis, Kelly K and Sarantopoulos, John and Northfelt, Donald W and Weiss, Glen J and Barnhart, Kerry M and Whisnant, John K and Leuschner, Carola and Alila, Hector and Borad, Mitesh J and Ramanathan, Ramesh K},
   title = {{Novel LHRH-receptor-targeted cytolytic peptide, EP-100: first-in-human phase I study in  patients with advanced LHRH-receptor-expressing solid tumors}},
   journal = {Cancer Chemother. Pharmacol.},
   volume = {73},
   pages = {931-941},
   year = {2014}
}

@article{dean2010acarpet,
   author = {Dean, R E and O'Brien, L M and Thwaite, J E and Fox, M A and Atkins, H and Ulaeto, D O},
   title = {A carpet-based mechanism for direct antimicrobial peptide activity against vaccinia virus membranes},
   journal = {Peptides},
   volume = {31},
   number = {11},
   pages = {1966-1972},
   year = {2010}
}

@article{eliassen2006theantimicrobial,
   author = {Eliassen, Liv Tone and Berge, Gerd and Leknessund, Arild and Wikman, Mari and Lindin, Inger and L{\o}kke, Cecilie and Ponthan, Frida and Johnsen, John Inge and Sveinbj{\o}rnsson, Baldur and Kogner, Per and Fl{\ae}gstad, Trond and Rekda, {\O}ystein},
   title = {The antimicrobial peptide, Lactoferricin {B}, is cytotoxic to neuroblastoma cells \textit{in vitro} and inhibits xenograft growth \textit{in vivo}},
   journal = {Int. J. Cancer},
   volume = {119},
   pages = {493-500},
   year = {2006}
}

@article{ellerby1999anticancer,
   author = {Ellerby, H Michael and Arap, Wadih and Ellerby, Lisa M and Kain, Renate and Andrusiak, Rebecca and Rio, Gabriel Del and Krajewski, Stanislaw and Lombardo, Christian R and Rao, Rammohan and Rouslahti, Erkki and Bredesen, Dale E and Pasqualini, Renata},
   title = {Anti-cancer activity of targeted pro-apoptotic peptides},
   journal = {Nature Med.},
   volume = {5},
   number = {9},
   pages = {1032-1038},
   year = {1999}
}

@article{falagas2005colistin,
   author = {Falagas, M E and Kasiakou, S K},
   title = {Colistin: the revival of polymyxins for the management of multidrug-resistant gram-negative bacterial infections},
   journal = {Clin. Infect. Dis.},
   volume = {40},
   number = {9},
   pages = {1333-1341},
   year = {2005}
}

@article{falciani2012isomerization,
   author = {Falciani, Chiara and Lozzi, Luisa and Pollini, Simona and Luca, Vincenzo and Carnicelli, Veronica and Brunetti, Jlenia and Lelli, Barbara and Bindi, Stefano and Scali, Silvia and Giulio, Antonio Di and Rossolini, Gian Maria and Mangoni, Maria Luisa and Bracci, Luisa and Pini, Alessandro},
   title = {Isomerization of an antimicrobial peptide broadens antimicrobial spectrum to gram-positive bacterial pathogens},
   journal = {PLoS One},
   volume = {7},
   number = {10},
   year = {2012}
}

@article{fujii2011daminoacids,
   author = {Fujii, N and Kaji, Y and Fujii, N},
   title = {{D}-Amino acids in aged proteins: analysis and biological relevance},
   journal = {J. Chromatogr. B Analyt. Technol. Biomed. Life Sci.},
   volume = {879},
   number = {29},
   pages = {3141-3147},
   year = {2011}
}

@article{giulia2013thedevelopment,
   author = {Giulia, Roscia and Chiara, Falciani and Luisa, Bracci and Alessandro, Pini},
   title = {The Development of Antimicrobial Peptides as New Antibacterial Drugs},
   journal = {Curr. Protein Pept. Sci.},
   volume = {141},
   number = {8},
   pages = {641-649},
   year = {2013}
}

@article{hilchie2011pleurocidin,
   author = {Hilchie, Ashley L and Doucette, Carolyn D and Pinto, Devanand M and Patrzykat, Aleksander and Douglas, Susan and Hoskin, David W},
   title = {Pleurocidin-family cationic antimicrobial peptides are cytolytic for breast carcinoma cells and prevent growth of tumor xenografts},
   journal = {Breast Cancer Res. },
   volume = {13},
   pages = {1-16},
   year = {2011}
}

@article{hong2014inhibitory,
   author = {Hong, Wei and Li, Tian and Song, Yu and Zhang, Runhong and Zeng, Zhengyang and Han, Shisong and Zhang, Xianzheng and Wu, Yingliang and Li, Wenxin and Cao, Zhijian},
   title = {Inhibitory activity and mechanism of two scorpion venom peptides against herpes simplex virus type 1},
   journal = {Antiviral Res.},
   volume = {102},
   pages = {1-10},
   year = {2014}
}

@article{iwasaki2009selective,
   author = {Iwasaki, Takashi and Ishibashi, Jun and Tanaka, Hiromitsu and Sato, Mitsuru and Asaoka, Ai and Taylor, DeMar and Yamakawa, Minoru},
   title = {Selective cancer cell cytotoxicity of enantiomeric 9-mer peptides derived from beetle defensins depends on negatively charged phosphatidylserine on the cell surface},
   journal = {Peptides},
   volume = {30},
   pages = {660-668},
   year = {2009}
}

@article{juba2013characterization,
   author = {Juba, Melanie and Porter, Devin and Dean, Scott and Gillmor, Susan and Bishop, Barney},
   title = {Characterization and performance of short cationic antimicrobial peptide isomers},
   journal = {Peptide Sci.},
   volume = {100},
   number = {4},
   pages = {387-401},
   year = {2013}
}

@article{katz2003lipid,
   author = {Katz, Marina and Tsubery, Haim and Kolusheva, Sofiya and Shames, Alex and Fridkin, Mati and Jelinek, Raz},
   title = {Lipid binding and membrane penetration of polymyxin {B} derivatives studied in a biomimetic vesicle system},
   journal = {Biochem. J.},
   volume = {375},
   pages = {405-413},
   year = {2003}
}

@article{kelkar2007thegramicidin,
   author = {Kelkar, Devaki A and Chattopadhyay, Amitabha},
   title = {The gramicidin ion channel: A model membrane protein},
   journal = {Biochim. Biophys. Acta Biomembr.},
   volume = {1768},
   pages = {2011-2025},
   year = {2007}
}

@article{kim2012synthetic,
   author = {Kim, Soon-Ja and Kim, In-Woo and Kwon, Yong-Nam and Yun, Eun-Young and Hwang, Jae-Sam},
   title = {Synthetic coprisin analog peptide, {D-CopA3}  has antimicrobial activity and pro-apoptotic effects in human leukemia cells},
   journal = {J. Microbiol. Biotechnol.},
   volume = {22},
   number = {2},
   pages = {264-269},
   year = {2012}
}

@article{Kreil1997daminoacids,
   author = {Kreil, G},
   title = {{D}-amino acids in animal peptides},
   journal = {Annu. Rev. Biochem.},
   volume = {66},
   pages = {337-345},
   year = {1997}
}

@article{lan2014cationic,
   author = {Lan, Yun and Lam, Jason T and Siu, Gilman K H and Yam, Wing Cheong and Mason, A James and Lam, Jenny K W},
   title = {Cationic amphipathic {D}-enantiomeric antimicrobial peptides with \textit{in vitro} and \textit{ex vivo} activity against drug-resistant \textit{Mycobacterium tuberculosis}},
   journal = {Tuberculosis},
   volume = {94},
   pages = {678-689},
   year = {2014}
}

@article{lee2011enantiomeric,
   author = {Lee, Eunjung and Kim, Jin-Kyoung and Shin, Soyoung and Jeong, Ki-Woong and Lee, Juneyoung and Lee, Dong Gun and Hwang, Jae-Sam and Kim, Yangmee},
   title = {Enantiomeric 9-mer peptide analogs of protaetiamycine with bacterial cell selectivities and anti-inflammatory activities},
   journal = {J. Pept. Sci.},
   volume = {17},
   pages = {675-682},
   year = {2011}
}

@article{loll2014thehigh,
   author = {Loll, Patrick J and Upton, Elizabeth C and Nahoum, Virginie and Economou, Nicoleta J and Cocklin, Simon},
   title = {The high resolution structure of tyrocidine {A} reveals an amphipathic dimer},
   journal = {Biochim. Biophys. Acta Biomembr.},
   volume = {1838},
   number = {5},
   pages = {1199-1207},
   year = {2014}
}

@article{lopezgarcia2002identifcation,
   author = {L{\'o}pez-Garc{\'i}a, Bel{\'e}n and P{\'e}rez-Pay{\'a}, Enrique and Marcos, Jose F},
   title = {Identification of novel hexapeptides bioactive against phytopathogenic fungi through screening of a synthetic peptide combinatorial library},
   journal = {Appl. Environ. Microbiol.},
   volume = {68},
   number = {5},
   pages = {2453-2460},
   year = {2002}
}

@article{lynn2011effect,
   author = {Lynn, Miriam A and Kindrachuk, Jason and Marr, Alexandra K and Jenssen, H and Pante, Nelly and Elliott, Melissa R and Napper, Scott and Hancock, Robert E and McMaster, W Robert},
   title = {Effect of {BMAP-28} antimicrobial peptides on \textit{Leishmania major} promastigote and amastigote growth: role of leishmanolysin in parasite survival},
   journal = {PLoS Negl. Trop. Dis. },
   volume = {5},
   number = {5},
   pages = {1-13},
   year = {2011}
}

@article{makovitzki2009suppression,
   author = {Makovitzki, Arik and Fink, Avner and Shai, Yechiel},
   title = {Suppression of human solid tumor growth in mice by intratumor and systemic inoculation of histidine-rich and {pH}-dependent host defense-like lytic peptides},
   journal = {Cancer Res.},
   volume = {69},
   pages = {3458-3463},
   year = {2009}
}

@article{mansour2014host,
   author = {Mansour, Sarah C and Pena, Olga M and Hancock, Robert E W},
   title = {Host defense peptides: front-line immunomodulators},
   journal = {Trends Immunol.},
   volume = {35},
   year = {2014}
}

@article{morishita2012molecular,
   author = {Morishita, F and Furukawa, Y and Matsushima, O},
   title = {Molecular cloning of two distinct precursor genes of {NdWFamide}, a {D}-tryptophan-containing neuropeptide of the sea hare, \textit{Aplysia kurodai}},
   journal = {Peptides},
   volume = {38},
   number = {2},
   pages = {291-301},
   year = {2012}
}

@article{anastasia2013immunomodulatory,
   author = {Nijnik, Anastasia},
   title = {Immunomodulatory approaches for prevention and treatment of infectious diseases},
   journal = {Curr. Opin. Microbiol.},
   volume = {16},
   pages = {590-595},
   year = {2013}
}

@article{ollivaux2014biogenesis,
   author = {Ollivaux, C{\'e}line and Soyez, Daniel and Toullec, Jean-Yves},
   title = {Biogenesis of {D}-amino acid containing peptides/proteins: where, when and how?},
   journal = {J. Pept. Sci.},
   volume = {20},
   pages = {595-612},
   year = {2014}
}

@article{oren2002structures,
   author = {Oren, Ziv and Ramesh, Jagannathan and Avrahami, Dorit and Suryaprakash, N and Shai, Yechiel and Jelinek, Raz},
   title = {Structures and mode of membrane interaction of a short a helical lytic peptide and its diastereomer determined by {NMR}, {FTIR}, and fluorescence spectroscopy},
   journal = {Eur. J. Biochem.},
   volume = {269},
   pages = {3869-3880 },
   year = {2002}
}

@article{oren1997selective,
   author = {Oren, Ziv and Shai, Yechiel},
   title = {Selective lysis of bacteria but not mammalian cells by diastereomers of melittin: structure-function study},
   journal = {Biochemistry},
   volume = {36},
   pages = {1826-1835},
   year = {1997}
}

@article{papo2004suppression,
   author = {Papo, Niv and Braunstein, Amir and Eshhar, Zelig and Shai, Yechiel},
   title = {Suppression of human prostate tumor growth in mice by a cytolytic {D}-, {L}-amino acid peptide: membrane lysis, increased necrosis, and inhibition of prostate-specific antigen secretion},
   journal = {Cancer Res.},
   volume = {64},
   pages = {5779-5786},
   year = {2004}
}

@article{papo2002theconsequence,
   author = {Papo, Niv and Oren, Ziv and Pag, Ulrike and Sahl, Hans-Georg and Shai, Yechiel},
   title = {The consequence of sequence alteration of an amphipathic $\alpha$-helical antimicrobial peptide and its diastereomers},
   journal = {J. Biol. Chem.},
   volume = {277},
   pages = {33913-33921},
   year = {2002}
}

@article{papo2006inhibition,
   author = {Papo, Niv and Seger, Dalia and Makovitzki, Arik and Kalchenko, Vyacheslav and Eshhar, Zelig and Degani, Hadassa and Shai, Yechiel},
   title = {Inhibition of tumor growth and elimination of multiple metastases in human prostate and breast xenografts by systemic inoculation of a host defense-like lytic peptide},
   journal = {Cancer Res.},
   volume = {66},
   number = {10},
   pages = {5371},
   year = {2006}
}

@article{papo2003anovellytic,
   author = {Papo, Niv and Shahar, Michal and Eisenbach, Lea and Shai, Yechiel},
   title = {A novel lytic peptide composed of {DL}-amino acids selectively kills cancer cells in culture and in mice},
   journal = {J. Biol. Chem.},
   volume = {278},
   number = {23},
   pages = {21018-21023},
   year = {2003}
}

@article{papo2003newlytic,
   author = {Papo, Niv and Shai, Yechiel},
   title = {New lytic peptides based on the {D,L}-amphipathic helix motif preferentially kill tumor cells compared to normal cells},
   journal = {Biochemistry},
   volume = {42},
   pages = {9346 -9354},
   year = {2003}
}

@article{papo2004effectofdrastic,
   author = {Papo, Niv and Shai, Yechiel},
   title = {Effect of drastic sequence alteration and {D}-amino acid incorporation on the membrane binding behavior of lytic peptides},
   journal = {Biochemistry},
   volume = {43},
   pages = {6393-6403},
   year = {2004}
}

@article{pouny1992interaction,
   author = {Pouny, Yehonathan and Shai, Yechiel},
   title = {Interaction of {D}-amino acid incorporated analogues of pardaxin with membranes},
   journal = {Biochemistry },
   volume = {31},
   pages = {9482-9490 },
   year = {1992}
}

@article{radkov2014bacterial,
   author = {Radkov, Atanas D and Moe, Luke A},
   title = {Bacterial synthesis of {D}-amino acids},
   journal = {Appl. Microbiol. Biotechnol.},
   volume = {98},
   number = {12},
   pages = {5363-5374},
   year = {2014}
}

@article{shai1996diastereomers,
   author = {Shai, Yechiel and Oren, Ziv},
   title = {Diastereomers of cytolysins, a novel class of potent antibacterial peptides},
   journal = {J. Biol. Chem.},
   volume = {271},
   pages = { 7305-7308},
   year = {1996}
}

@article{sharon19992dnmr,
   author = {Sharon, Michal and Oren, Ziv and Shai, Yechiel and Anglister, Jacob},
   title = {{2D-NMR and ATR-FTIR} study of the structure of a cell-selective diastereomer of melittin and its orientation in phospholipids},
   journal = {Biochemistry},
   volume = {38},
   pages = {15305-15316},
   year = {1999}
}

@article{sinthuvanich2012anticancer,
   author = {Sinthuvanich, Chomdao and Veiga, Ana Salom{\'e} and Gupta, Kshitij and Gaspar, Diana and Blumenthal, Robert and Schneider, Joel P},
   title = {Anticancer $\beta$-hairpin peptides: membrane-induced folding triggers activity},
   journal = {J. Am. Chem. Soc.},
   volume = {134},
   pages = {6210-6217},
   year = {2012}
}

@article{suda2012homologues,
   author = {Suda, S and Lawton, E M and Wistuba, D and Cotter, P D and Hill, C and Ross, R P},
   title = {Homologues and bioengineered derivatives of {LtnJ} vary in ability to form {D}-alanine in the lantibiotic lacticin 3147},
   journal = {J. Bacteriol.},
   volume = {194},
   number = {3},
   pages = {708 -714},
   year = {2012}
}

@article{takeshima2003translocation,
   author = {Takeshima, Kenta and Chikushi, Akinori and Lee, Kyung-Kwon and Yonehara, Shin and Matsuzaki, Katsumi},
   title = {Translocation of analogues of the antimicrobial peptides magainin and buforin across human cell membranes},
   journal = {J. Biol. Chem.},
   volume = {278},
   number = {2},
   pages = {1310-1315},
   year = {2003}
}

@article{tamaki2011novel,
   author = {Tamaki, Makoto and Imazeki, Yukie and Shirane, Aya and Fujinuma, Kenta and Shindo, Mitsuno and Kimura, Masahiro and Uchida, Yoshiki},
   title = {Novel gratisin derivatives with high antimicrobial activity and low hemolytic activity},
   journal = {Bioorg. Med. Chem. Lett.},
   volume = {21},
   number = {1},
   pages = {440-443},
   year = {2011}
}

@article{wang2014human,
   author = {Wang, Guangshun},
   title = {Human Antimicrobial Peptides and Proteins},
   journal = {Pharmaceuticals},
   volume = {7},
   number = {5},
   pages = {545-594},
   year = {2014}
}

@article{wang2014transformation,
   author = {Wang, Guangshun and Hanke, Mark L and Mishra, Biswajit and Lushnikova, Tamara and Heim, Cortney E and Thomas, Vinai Chittezham and Bayles, Kenneth W and Kielian, Tammy},
   title = {Transformation of human cathelicidin {LL}-37 into selective, stable, and potent antimicrobial compounds},
   journal = {ACS Chem. Biol.},
   volume = {9},
   pages = {1997-2002 },
   year = {2014}
}

@article{wang2010candidacidal,
   author = {Wang, Peng and Nan, Yong Hai and Shin, Song Yub},
   title = {{Candidacidal mechanism of a Leu/Lys-rich $\alpha$-helical amphipathic model antimicrobial peptide and its diastereomer composed of D,L-amino acids}},
   journal = {J. Pept. Sci.},
   volume = {16},
   pages = {601-606},
   year = {2010}
}

@article{wang2010cell,
   author = {Wang, Peng and Nan, Yong Hai and Yang, Sung-Tae and Kang, Shin Won and Kim, Yangmee and Park, Il-Seon and Hahm, Kyung-Soo and Shin, Song Yub},
   title = {Cell selectivity and anti-inflammatory activity of a {L}eu/{L}ys-rich $\alpha$-helical model antimicrobial peptide and its diastereomeric peptides},
   journal = {Peptides},
   volume = {31},
   pages = {1251-1261},
   year = {2010}
}

@article{deyang2003temporin,
   author = {Yang, De and Chen, Qian and Oppenheim, Joost J and Kuusela, Pentti and Taylor, John W and Wade, David},
   title = {{Temporin/VesCP (T/V)}-like antibiotic peptides, derived from frogs and wasps, induce migration of human monocytes and neutrophils},
   journal = {Lett. Pept. Sci.},
   volume = {10},
   pages = {99-110},
   year = {2003}
}

@article{yang2004theeffectsof,
   author = {Yang, Nannan and Str{\o}m, Morten B. and Mekonnen, Seble M and Svendsen, John S and Rekdal, {\O}ystein},
   title = {The effects of shortening lactoferrin derived peptides against tumour cells, bacteria and normal human cells},
   journal = {J. Pept. Sci.},
   volume = {10},
   pages = {37-46},
   year = {2004}
}

@article{yoo1997bovine,
   author = {Yoo, Yung-Choon and Watanabe, Shikko and Watanabe, Ryosuke and Hata, Katsusuke and Shimazaki, Kei-ichi and Azuma, Ichiro},
   title = {Bovine lactoferrin and lactoferricin, a peptide derived from bovine lactoferrin, inhibit tumor metastasis in mice},
   journal = {Jpn. J. Cancer Res.},
   volume = {88},
   pages = {184-190},
   year = {1997}
}

@article{zhan2014effect,
   author = {Zhan, Yuin Ong and Cheng, Junchi and Huang, Yuan and Xu, Kaijin and Ji, Zhongkang and Fan, Weimin and Yang, Yi Yan},
   title = {Effect of stereochemistry, chain length and sequence pattern on antimicrobial properties of short synthetic $\beta$-sheet forming peptide amphiphiles},
   journal = {Biomaterials},
   volume = {35},
   pages = {1315-1325},
   year = {2014}
}

@article{huang2011studieson,
   author = {Huang, Yi-Bing and Wang, Xiao-Fei and Wang, Hong-Ye and Liu, Yu and Chen, Yuxin},
   title = {Studies on mechanism of action of anticancer peptides by modulation of hydrophobicity within a defined structural framework},
   journal = {Mol. Cancer Ther.},
   volume = {10},
   pages = {416-426},
   year = {2011}
}

@article{morizawa1927theextractive,
   author = {Morizawa, K},
   title = {The extractive substances in \textit{Octopus octopodia}},
   journal = {Acta Sch. Med. Univ. Imp. Kyoto},
   volume = {9},
   pages = {285-298},
   year = {1927}
}

@article{noriko2011agedprotein,
   author = {Noriko, Fujiia and Yuichi, Kajib and Norihiko, Fujiia},
   title = {{D}-Amino acids in aged proteins: analysis and biological relevance},
   journal = {J. Chromatogr. B Analyt. Technol. Biomed. Life. Sci.},
   volume = {879},
   pages = {3141-3147},
   year = {2011}
}

@article{montecucchi1981dermorphin,
   author = {Montecucchi, P C and De Castiglione, R and Piani, S and Gozzini, L and Erspamer, V R},
   title = {Amino acid composition and sequence of dermorphin, a novel opiate-like peptide from the skin of \textit{Phyllomedusa sauvagei}},
   journal = {Int. J. Pept. Protein Res.},
   volume = {3},
   pages = {275-283},
   year = {1981}
}

@article{allan2006isomerase1,
   author = {Allan, M Torresa and Maria, Tsampazia and Chryssanthi, Tsampazia and Eleanor, C Kennetta and Katherine, Belovb and Dominic, P Geraghtyc and Paramjit S, Bansald and Paul, F Alewoodd and Philip, W Kuchela},
   title = {Mammalian {L}-to-{D}-amino-acid-residue isomerase from platypus venom},
   journal = {FEBS Lett.},
   volume = {580},
   pages = {1587-1591},
   year = {2006}
}

@article{heck1996isomerase2,
   author = {Heck, S D and Faraci, W S and Kelbaugh, P R and Saccomano, N A and Thadeio, P F and Volkmann R A},
   title = {Posttranslational amino acid epimerization: enzyme-catalyzed isomerization of amino acid residues in peptide chains},
   journal = {Proc. Natl. Acad. Sci. USA},
   volume = {93},
   pages = {4036-4039},
   year = {1996}
}

@article{moshe2014chhhormone,
   author = {Moshe, Tom and Chiara, Manfrin and Alessandro, Mosco and Marco, Gerdol and Gianluca, De Moro and Alberto, Pallavicini and Piero, Giulio Giulianini},
   title = {Different transcription regulation routes are exerted by {L}- and {D}-amino acid enantiomers of peptide hormones},
   journal = {J. Exp. Biol.},
   volume = {217},
   pages = {4337-4346},
   year = {2014}
}

@article{bufe2012fprreceptor,
   author = {Bufe, B and Schumann, T and Zufall F},
   title = {Formyl peptide receptors from immune and vomeronasal system exhibit distinct agonist properties},
   journal = {J. Biol. Chem.},
   volume = {287},
   pages = {33644-33655},
   year = {2012}
}

@article{hlady1972gramicidinionchannel,
   author = {Hladky, S B and Haydon, D A},
   title = {Ion transfer across lipid membranes in the presence of gramicidin {A}: I. Studies of the unit conductance channel},
   journal = {Biochim. Biophys. Acta Biomembr.},
   volume = {274},
   pages = {294–312},
   year = {1972}
}


%add 9
%one more natural diastereomer HDP
@article{maurizio2009bombinins,
   author = {Maurizio, Simmaco and G{\"u}nther, Kreil and Donatella Barra},
   title = {Bombinins, antimicrobial peptides from \textit{Bombina} species},
   journal = {Biochim. Biophys. Acta Biomembr.},
   volume = {1788},
   pages = {1551-1555},
   year = {2009}
}


%add 10
%ref to application of gramicidin S
@article{gall2001gramicidinS,
   author = {Gall, Y M and Konashev, M B},
   title = {The discovery of Gramicidin {S}: the Intellectual Transformation of {G.F. Gause} from Biologist to Researcher of Antibiotics and on its Meaning for the Fate of Russian Genetic},
   journal = {Hist. Phil. Life Sci.},
   volume = {23},
   pages = {137-150},
   year = {2001}
}


%references added to reinforce section3 Natural diastereomeric HDPs
%-*-*-*-*-*-*-*-*-*-*-*-* end -*-*-*-*-*-*-*-*-*-*-*-*-*-*


%-*-*-*-*-*-*-*-*-*-*-*-* begin-*-*-*-*-*-*-*-*-*-*-*
%references added to reinforce section4 synthetic D-AA-containing HDPs

%add 11
%one more ref to proteolytic resistance


%add 12
%one more ref to superior anticancer selectivity
@article{Hanae2011superiorcancerselectivity,
   author = {Hanae, Ueyama and Tomohisa, Horibe and Oumi, Nakajima and Koji, Ohara and Masayuki, Kohno and Koji, Kawakami},
   title = {Semaphorin {3A} lytic hybrid peptide binding to neuropilin-1 as a novel anti-cancer agent in pancreatic cancer},
   journal = {Biochem. Biophys. Res. Commun.},
   volume = {41},
   pages = {60–66},
   year = {2011}
}

%add 13
%ref about natural diastereomer antiviral peptide
@article{aldar1993antiviraldiastereomer,
   author = {Aldar, S B and Keith, Krasinski and William, Borkowsky},
   title = {Anti-{HIV} effect of gramicidin \textit{in vitro}: potential for spermicide use},
   journal = {Life Sci.},
   volume = {54},
   pages = {5-9},
   year = {1993}
}

%add 14
%ref about synthetic diastereomer antiviral peptide
@article{mariam1999synthetic_antiviral_diastereomer,
   author = {Mariam, Egal and Monta, Conrad and Dorothy, L M and Lee, W Maloy and Milwood, Motley and Caroline, Attardo Genco},
   title = {Antiviral effects of synthetic membrane-active peptides on Herpes Simplex Virus, Type 1},
   journal = {Int. J. Antimicrob. Agents},
   volume = {13},
   pages = {57–60},
   year = {1999}
}

%references added to reinforce section4 synthetic D-AA-containing HDPs
%-*-*-*-*-*-*-*-*-*-*-*-* end -*-*-*-*-*-*-*-*-*-*-*-*-*-*


%-*-*-*-*-*-*-*-*-*-*-*-* begin-*-*-*-*-*-*-*-*-*-*-*
%references added to reinforce section 5 Mechanism of membrane destabilization

%add 15 
%ref supporting hydrophobic interaction is necessary for peptide insertion into membrane core
@article{gaspar2013hydrophic_insertion_force,
   author = {Gaspar, Diana and Veiga, Salom{\'e} A and Miguel, A R B Castanho},
   title = {From antimicrobial to anticancer peptides. A review},
   journal = {Front. Microbiol.},
   volume = {4},
   pages = {1-16},
   year = {2013}
}


%add 16
%additional ref supporting for breaking of helical structre by d-aa
@article{katsumi2008breaking_helical_structure_1,
   author = {Katsumi, Matsuzaki},
   title = {Control of cell selectivity of antimicrobial peptides},
   journal = {Biochim. Biophys. Acta Biomembr.},
   volume = {1788},
   pages = {1687–1692},
   year = {2009}
}
%references added to reinforce section 5 Mechanism of membrane destabilization
%-*-*-*-*-*-*-*-*-*-*-*-* end -*-*-*-*-*-*-*-*-*-*-*-*-*-*


%-*-*-*-*-*-*-*-*-*-*-*-* begin-*-*-*-*-*-*-*-*-*-*-*
%references added to reinforce section 6.1 Mechanism of bioactivity - Antimicrobial activity

%add 17
%abscence of significant 2ndary structure prevent pores 1
@article{ojcius1991no_pore_formation_1,
   author = {Ojcius, D M and Young, J D E},
   title = {Cytolytic pore-forming proteins and peptides is there a common structural motif?},
   journal = {Trends Biol. Sci.},
   volume = {16},
   pages = {225-229},
   year = {1991}
}

%add18
%abscence of significant 2ndary structure prevent pores 2
@article{ehrenstein1977no_pore_formation_2,
   author = {Ehrenstein, G and Lecar, H},
   title = {Electrically gated ionic channels in lipid bilayers},
   journal = {Quart. Rev. Biophys.},
   volume = {10},
   pages = {1–34},
   year = {1977}
}


%add 19
%additional support for helical structures is important against mammalian cells but is notfor activity against bacteria 1
@article{Jiang1999helix_important_against_mamals_but_not_bacteria,
   author = {Jiang, Hong and Ziv, Oren and Yechiel, Shai},
   title = {Structure and organization of hemolytic and nonhemolytic diastereomers of antimicrobial peptides in membranes},
   journal = {Biochemistry},
   volume = {38},
   pages = {16963-16973},
   year = {1999}
}


%add 20
%additional support for helical structures is important against mammalian cells but is notfor activity against bacteria 3
@article{wieprecht2000pore_formation,
   author = {Wieprecht, T and Apostolov, O and Beyermann, M and Seelig, J},
   title = {Membrane binding and pore formation of the antibacterial peptide {PGLa}: thermodynamic and mechanistic aspects},
   journal = {Biochemistry},
   volume = {39},
   pages = {442-452},
   year = {2000}
}


%add 21
%contradiction of hydrophobicity and cationicity is adequate for antimicrobial activity
@article{chen1988activity_inactivation,
   author = {Chen, H C and Brown, J H and Morell, J L and Huang, C M},
   title = {Synthetic magainin analogues with improved antimicrobial activity},
   journal = {FEBS Lett.},
   volume = {236},
   pages = {462-466},
   year = {1988}
}


%add 22 
%Stable helical structure is not a necessity for high therapeutic index,
@article{wan2007leucine_zipper,
   author = {Wan, Long Zhu and Yong, Hai Nan and Kyung, Soo Hahm and Song, Yub Shin},
   title = {Cell selectivity of an antimicrobial peptide melittin diastereomer with D-amino acid in the leucine zipper sequence},
   journal = {J. Biochem. Mol. Biol.},
   volume = {40},
   pages = {1090-1094},
   year = {2007}
}


%add 23
%carpet mechanism is responsible for high selectivy
@article{oren1998carpet_mechnism,
   author = {Ziv, Oren and Yechiel, Shai},
   title = {Mode of action of linear amphipathic $\alpha$-helical antimicrobial peptides},
   journal = {Biopolymers},
   volume = {47},
   pages = {451-463},
   year = {1998}
}

%references added to reinforce section 6.1 Mechanism of bioactivity - Antimicrobial activity
%-*-*-*-*-*-*-*-*-*-*-*-* end -*-*-*-*-*-*-*-*-*-*-*-*-*-*


%-*-*-*-*-*-*-*-*-*-*-*-* begin-*-*-*-*-*-*-*-*-*-*-*
%references added to reinforce section 6.2 Mechanism of bioactivity - Anticancer activity

%add 24
%cancer cell having 3% PS in outer membrane and thus neg charge
@article{zwaal1997cancer_outer_membrane,
   author = {Zwaal, R F A and Schroit, A J},
   title = {Pathophysiologic implications of membrane phospholipid asymmetry in blood cells},
   journal = {Blood},
   volume = {89},
   pages = {1121-1132},
   year = {1997}
}


%add 25
%N-termini positive charge addition 1
@article{shai1999n_termini_pos_charge,
   author = {Shai, Y},
   title = {Mechanism of the binding, insertion and destabilization of phospholipid bilayer membranes by $\alpha$-helical antimicrobial and cell non-selective membrane-lytic peptides},
   journal = {Biochim. Biophys. Acta },
   volume = {1462},
   pages = {55-70},
   year = {1999}
}

%add 26
%N-termini positive charge addition 1
@article{bessalle1992n_termini_pos_charge,
   author = {Bessalle, R and Haas, H and Goria, A and Shalit, I and Fridkin, M},
   title = {Augmentation of the antibacterial activity of magainin by positive-charge chain extension},
   journal = {Antimicrob. Agents Chemother.},
   volume = {36},
   pages = {313-317},
   year = {1992}
}
%references added to reinforce section 6.2 Mechanism of bioactivity - Anticancer activity
%-*-*-*-*-*-*-*-*-*-*-*-* end -*-*-*-*-*-*-*-*-*-*-*-*-*-*


%-*-*-*-*-*-*-*-*-*-*-*-* begin-*-*-*-*-*-*-*-*-*-*-*
%references added to reinforce section 6.3 Additional notes on mechanims of bioactivity

%add 27
%ref for polymyxin ring shaped HDP
@article{tsubery2000polymyxin,
   author = {Tsubery, H and Ofek, I and Cohen, S and Fridkin, M},
   title = {The functional association of polymyxin {B} with bacterial lipopolysaccharide is stereospecific: studies on polymyxin {B} nonapeptide},
   journal = {Biochemistry},
   volume = {39},
   pages = {11837-11844},
   year = {2000}
}


%add 28
%receptor independence
@article{zasloff2002receptor_independence,
   author = {Zasloff, M},
   title = {Antimicrobial peptides of multicellular organisms},
   journal = {Nature},
   volume = {415},
   pages = {389-395},
   year = {2002}
}


%add 29
%chirality independence 1
@article{wade1990chiral_indep_1,
   author = {Wade, D and Boman, A and W{\"a}hlin, B and Drain, C M and Andreu, D and Boman, H G and Merrifield, R B},
   title = {All-{D} amino acid-containing channel-forming antibiotic peptides},
   journal = {Proc. Natl. Acad. Sci. USA},
   volume = {87},
   pages = {4761-4765},
   year = {1990}
}


%add 30
%chirality independence 2
@article{bessalle1990chiral_indep_2,
   author = {Bessalle, R and Kapitkovsky, A and Gorea, A and Shalit, I and Fridkin, M},
   title = {All-{D}-magainin: chirality, antimicrobial activity and proteolytic resistance},
   journal = {FEBS Lett.},
   volume = {274},
   pages = {151-155},
   year = {1990}
}
%references added to reinforce section 6.3 Additional notes on mechanims of bioactivity
%-*-*-*-*-*-*-*-*-*-*-*-* end -*-*-*-*-*-*-*-*-*-*-*-*-*-*


%-*-*-*-*-*-*-*-*-*-*-*-* begin-*-*-*-*-*-*-*-*-*-*-*
%references added to reinforce section 6.4.1 Immunological effects of D-AA-containing HDPs  -  Immune modulation

%add 31
%immunological effect of HDP 1
@article{hubert2007dendric_cells,
   author = {Hubert, Pascale and Herman, Ludivine and Maillard, Catherine and Caberg, Jean-Hubert and Nikkels, Arjen and Pierard, Gerald and Foidart, Jean-Marie and Noel, Agn\\{e}s and Boniver, Jacques and Delvenne, Philippe},
   title = {Defensins induce the recruitment of dendritic cells in cervical human papillomavirus-associated (pre)neoplastic lesions formed \textit{in vitro} and transplanted \textit{in vivo}},
   journal = {FASEB J.},
   volume = {21},
   pages = {2765-2775},
   year = {2007}
}


%add 32
%immunological effect of HDP 1
@article{tani2000adjuvant,
   author = {Tani, K and Murphy, W J and Chertov, O and Salcedo, R and Koh, C Y and Utsunomiya, I and Funakoshi, S and Asai, O and Herrmann, S H and Wang, J M and Kwak, L W and Oppenheim, J J},
   title = {Defensins act as potent adjuvant that promote cellular and humoral immune responses in mice to a lymphoma idiotype and carrier antigens},
   journal = {Int. Immunol.},
   volume = {12},
   pages = {691-700},
   year = {2000}
}
%references added to reinforce section 6.4.1 Immunological effects of D-AA-containing HDPs  -  Immune modulation
%-*-*-*-*-*-*-*-*-*-*-*-* end -*-*-*-*-*-*-*-*-*-*-*-*-*-*
 
 
 
 
%-*-*-*-*-*-*-*-*-*-*-*-* begin-*-*-*-*-*-*-*-*-*-*-* 
%references added to reinforce section 6.4.2 Immunological effects of D-AA-containing HDPs  -  Apoptotic activity

%add  33
%mitochondria depolarization
@article{mader2012depolarization,
   author = {Mader, Jamie S and Salsman, Jayme and Conrad, David M and Hoskin, David W},
   title = {Bovine lactoferricin selectively induces apoptosis in human leukemia and carcinoma cell lines},
   journal = {Mol. Cancer Ther.},
   volume = {4},
   pages = {612-624},
   year = {2012}
}


%add  34
%prokaryotic origin of mitochondria
@article{gray1999mitochondria,
   author = {Gray, M W and Burger, G and Lang, B F},
   title = {Mitochondrial evolution},
   journal = {Science},
   volume = {283},
   pages = {1476-1481},
   year = {1999}
}

%add  35
%mitochondria depolarization release apoptotic factor 1
@article{li2000depolarization_1,
   author = {Li, H and Kolluri, S K and Gu, J and Dawson, M I and Cao, X and Hobbs, P D and Lin, B and Chen, G and Lu, J and Lin, F and Xie, Z and Fontana, J A and Reed, J C and Zhang, X},
   title = {Cytochrome c release and apoptosis induced by mitochondrial targeting of nuclear orphan receptor {TR3}},
   journal = {Science},
   volume = {289},
   pages = {1159-1164},
   year = {2000}
}

%add  36
%mitochondria depolarization release apoptotic factor 2
@article{du2000depolarization_2,
   author = {Du, C and Fang, M and Li, Y and Li, L and Wang, X},
   title = {Smac, a mitochondrial protein that promotes cytochrome c-dependent caspase activation by eliminating {IAP} inhibition},
   journal = {Cell},
   volume = {102},
   pages = {33-42},
   year = {2000}
}
%references added to reinforce section 6.4.2 Immunological effects of D-AA-containing HDPs  -  Apoptotic activity
%-*-*-*-*-*-*-*-*-*-*-*-* end -*-*-*-*-*-*-*-*-*-*-*-*-*-*


%-*-*-*-*-*-*-*-*-*-*-*-* begin-*-*-*-*-*-*-*-*-*-*-* 
%references added to reinforce section 7 in vivo testing of D-AA-containing HDPs

%add37
%multi targeting HDPs
@article{dathe1999multitargeting,
   author = {Dathe, Margitta and Wieprecht, Torsten},
   title = {Structural features of helical antimicrobial peptides: their potential to modulate activity on model membranes and biological cells},
   journal = {Biochim. Biophys. Acta},
   volume = {1462},
   pages = {71-87},
   year = {1999}
}

%add 38
%phase I clinical trial
@article{velden2009trialI,
   author = {van der Velden, Walter J F M and van Iersel, Thijs MP and Blijlevens, Nicole MA and Donnelly, J Peter},
   title = {Safety and tolerability of the antimicrobial peptide human lactoferrin 1-11 (hL{F}1-11)},
   journal = {BMC Med.},
   volume = {7},
   pages = {1-8},
   year = {2009}
}
%references added to reinforce section 7 in vivo testing of D-AA-containing HDPs
%-*-*-*-*-*-*-*-*-*-*-*-* end -*-*-*-*-*-*-*-*-*-*-*-*-*-*


%-*-*-*-*-*-*-*-*-*-*-*-* begin-*-*-*-*-*-*-*-*-*-*-* 
%references added to reinforce section 7.1 in vivo testing of D-AA-containing HDPs - targeting cancer cells

%add 39
@article{perron2006resistance,
   author = {Perron, G G and Zasloff, M and Bell, G},
   title = {Experimental evolution of resistance to an antimicrobial peptide},
   journal = {Proc. R. Soc. B},
   volume = {273},
   pages = {251-256},
   year = {2006}
}


%add 40
%acidic tumor microenvironment
@article{vaupel1989tumor_microenv,
   author = {Vaupel, P and Kallinowski, F and Okunieff, P},
   title = {Blood flow, oxygen and nutrient supply, and metabolic microenvironment of human tumors: a review},
   journal = {Cancer Res.},
   volume = {49},
   pages = {6449–6465},
   year = {1989}
}
%references added to reinforce section 7.1 in vivo testing of D-AA-containing HDPs - targeting cancer cells
%-*-*-*-*-*-*-*-*-*-*-*-* end -*-*-*-*-*-*-*-*-*-*-*-*-*-*


%-*-*-*-*-*-*-*-*-*-*-*-* begin-*-*-*-*-*-*-*-*-*-*-* 
%references added to reinforce section 7.3 targeting other pathogens

%add 41
%antimony resistance of leshmania
@article{chakravarty2010antimony_resistance,
   author = {Chakravarty, J and Sundar, S},
   title = {Drug resistance in {L}eishmaniasis},
   journal = {J. Glob. Infect. Dis. },
   volume = {2},
   pages = {167-176},
   year = {2010}
}


%add 42
%HDP against plant pathogen
@article{makovitzki2007plant_pathogen,
   author = {Makovitzki, A and Viterbo, A and Brotman, Y and Chet, I and Shai, Y},
   title = {Inhibition of fungal and bacterial plant pathogens \textit{in vitro} and \textit{in planta} with ultrashort cationic lipopeptides},
   journal = {Appl. Environ. Microbiol. },
   volume = {73},
   pages = {6629-6636},
   year = {2007}
}


@article{slaninov2012toxicity,
  doi = {10.1016/j.peptides.2011.11.002},
  year  = {2012},
  month = {jan},
  publisher = {Elsevier {BV}},
  volume = {33},
  number = {1},
  pages = {18-26},
  author = {Ji{\v{r}}ina Slaninov{\'{a}} and Veronika Mlsov{\'{a}} and Hilda Kroupov{\'{a}} and Luk{\'{a}}{\v{s}} Al{\'{a}}n and Tereza T{\r{u}}mov{\'{a}} and Lenka Monincov{\'{a}} and Lenka Borovi{\v{c}}kov{\'{a}} and Vladim{\'{\i}}r Fu{\v{c}}{\'{\i}}k and V{\'{a}}clav {\v{C}}e{\v{r}}ovsk{\'{y}}},
  title = {Toxicity study of antimicrobial peptides from wild bee venom and their analogs toward mammalian normal and cancer cells},
  journal = {Peptides}
}

@article{Gao2015distribution,
  doi = {10.1007/s00253-015-6507-3},
  year  = {2015},
  volume = {99},
  number = {8},
  pages = {3341-3349},
  author = {Xiuzhen Gao and Qinyuan Ma and Hailiang Zhu},
  title = {Distribution, industrial applications, and enzymatic synthesis of {D}-amino acids},
  journal = {Appl. Microbiol. Biotechnol.}
}

@article{Rodrigues2008effective,
  doi = {10.1593/neo.07885},
  url = {http://dx.doi.org/10.1593/neo.07885},
  year  = {2008},
  month = {jan},
  publisher = {Elsevier {BV}},
  volume = {10},
  number = {1},
  pages = {61-68},
  author = {Elaine G. Rodrigues and Andrey S.S. Dobroff and Clarissa F. Cavarsan and Thaysa Paschoalin and Leonardo Nimrichter and Renato A. Mortara and Edson Lucas Santos and Marcos A. F{\'{a}}zio and Antonio Miranda and Sirlei Daffre and Luiz R. Travassos},
  title = {Effective Topical Treatment of Subcutaneous Murine {B16F10-Nex2} Melanoma By the Antimicrobial Peptide Gomesin},
  journal = {Neoplasia}
}

@article{Huang2014role,
  doi = {10.1007/s13238-014-0061-0},
  url = {http://dx.doi.org/10.1007/s13238-014-0061-0},
  year  = {2014},
  month = {may},
  volume = {5},
  number = {8},
  pages = {631-642},
  author = {Yibing Huang and Liyan He and Guirong Li and Naicui Zhai and Hongyu Jiang and Yuxin Chen},
  title = {Role of helicity of $\alpha$-helical antimicrobial peptides to improve specificity},
  journal = {Protein Cell}
}

@article{Huang2012role,
  doi = {10.3390/ijms13066849},
  url = {http://dx.doi.org/10.3390/ijms13066849},
  year  = {2012},
  month = {jun},
  volume = {13},
  number = {12},
  pages = {6849-6862},
  author = {Yi-Bing Huang and Li-Yan He and Hong-Yu Jiang and Yu-Xin Chen},
  title = {Role of Helicity on the Anticancer Mechanism of Action of Cationic-Helical Peptides},
  journal = {Int. J. Mol. Sci.}
}

@article{Reay2015DAA,
  doi = {10.2119/molmed.2013.00141},
  url = {http://dx.doi.org/10.2119/molmed.2013.00141},
  year  = {2015},
  publisher = {The Feinstein Institute for Medical Research (North Shore {LIJ} Research Institute)},
  volume = {21},
  number = {1},
  pages = {442-452},
  author = {Reay, D P and Bastacky, S I and Wack, K E and Stolz, D B and Robbins, P D and Clemens, P R},
  title = {{D}-Amino Acid Substitution of Peptide-Mediated {NF}-$\kappa${B} Suppression in mdx Mice Preserves Therapeutic Benefit in Skeletal Muscle, but Causes Kidney Toxicity},
  journal = {Mol. Med.}
}

@article{Kobayashi201315,
title = {Characterization of {D}-amino acid aminotransferase from {\textit{Lactobacillus salivarius}} },
journal = {J. Mol. Catal. B Enzym.},
volume = {94},
number = {},
pages = {15 - 22},
year = {2013},
note = {},
issn = {1381-1177},
doi = {http://dx.doi.org/10.1016/j.molcatb.2013.04.013},
url = {http://www.sciencedirect.com/science/article/pii/S1381117713001124},
author = {Jyumpei Kobayashi and Yasuhiro Shimizu and Yuta Mutaguchi and Katsumi Doi and Toshihisa Ohshima}
}

@article{Bommarius19981,
title = {Biocatalysis to amino acid-based chiral pharmaceuticals - examples and perspectives },
journal = {J. Mol. Catal. B Enzym.},
volume = {5},
number = {1–4},
pages = {1-11},
year = {1998},
note = {},
issn = {1381-1177},
doi = {http://dx.doi.org/10.1016/S1381-1177(98)00009-5},
url = {http://www.sciencedirect.com/science/article/pii/S1381117798000095},
author = {Andreas S. Bommarius and Michael Schwarm and Karlheinz Drauz}
}

@article{hils2001cloning,
  title={Cloning and characterization of genes from {\textit{Agrobacterium}} sp. {IP I-671} involved in hydantoin degradation},
  author={Hils, M and M{\"u}nch, P and Altenbuchner, J and Syldatk, C and Mattes, R},
  journal={Appl. Microbiol. Biotechnol.},
  volume={57},
  number={5-6},
  pages={680-688},
  year={2001},
  publisher={Springer}
}

@article{Wakayama200371,
title = {Production of {D}-amino acids by {\textit{N}}-acyl-{D}-amino acid amidohydrolase and its structure and function},
journal = {J. Mol. Catal. B Enzym.},
volume = {23},
number = {2–6},
pages = {71 - 85},
year = {2003},
issn = {1381-1177},
doi = {http://dx.doi.org/10.1016/S1381-1177(03)00074-2},
url = {http://www.sciencedirect.com/science/article/pii/S1381117703000742},
author = {Mamoru Wakayama and Kazuaki Yoshimune and Yoshihiko Hirose and Mitsuaki Moriguchi}
}

@article {FEBS:FEBS1208,
author = {Komeda, Hidenobu and Asano, Yasuhisa},
title = {Gene cloning, nucleotide sequencing, and purification and characterization of the {D}-stereospecific amino-acid amidase from \textit{Ochrobactrum anthropi} {SV3}},
journal = {Eur. J. Biochem.},
volume = {267},
number = {7},
publisher = {Blackwell Science Ltd},
issn = {1432-1033},
url = {http://dx.doi.org/10.1046/j.1432-1327.2000.01208.x},
doi = {10.1046/j.1432-1327.2000.01208.x},
pages = {2028-2035},
year = {2000}
}

@article{komeda2003enhancement,
  title={Enhancement of the thermostability and catalytic activity of {D}-stereospecific amino-acid amidase from \textit{Ochrobactrum anthropi} {SV3} by directed evolution},
  author={Komeda, Hidenobu and Ishikawa, Naoyoshi and Asano, Yasuhisa},
  journal={J. Mol. Catal. B Enzym.},
  volume={21},
  number={4},
  pages={283-290},
  year={2003},
  publisher={Elsevier}
}

@incollection{asano2009alkaline,
title = {{D}-Aminopeptidase and Alkaline {D}-Peptidase},
author = {Asano, Yasuhisa and Komeda, Hidenobu},
editor = {Flickinger, Michael C.},
publisher = {John Wiley \& Sons, Inc.},
isbn = {9780470054581},
url = {http://dx.doi.org/10.1002/9780470054581.eib251},
doi = {10.1002/9780470054581.eib251},
booktitle = {Encyclopedia of Industrial Biotechnology},
year = {2009}
}

@article{asano1996alkaline,
  title={An alkaline {D}-stereospecific endopeptidase with $\beta$-lactamase activity from \textit{Bacillus cereus}},
  author={Asano, Yasuhisa and Ito, Hajime and Dairi, Tohru and Kato, Yasuo},
  journal={J. Biol. Chem.},
  volume={271},
  number={47},
  pages={30256-30262},
  year={1996},
  publisher={ASBMB}
}

@article{Bae1999241,
title = {Production of aromatic {D}-amino acids from $\alpha$-keto acids and ammonia by coupling of four enzyme reactions},
journal = {J. Mol. Catal. B Enzym.},
volume = {6},
number = {3},
pages = {241 - 247},
year = {1999},
note = {},
issn = {1381-1177},
doi = {http://dx.doi.org/10.1016/S1381-1177(98)00073-3},
url = {http://www.sciencedirect.com/science/article/pii/S1381117798000733},
author = {Hee-Sung Bae and Seung-Goo Lee and Seung-Pyo Hong and Mi-Sun Kwak and Nobuyoshi Esaki and Kenji Soda and Moon-Hee Sung}
}

@article {KrugF382,
	author = {Krug, Alexander W. and V{\"o}lker, Katharina and Dantzler, William H. and Silbernagl, Stefan},
	title = {Why is {D}-serine nephrotoxic and $\alpha$-aminoisobutyric acid protective?},
	volume = {293},
	number = {1},
	pages = {F382-F390},
	year = {2007},
	doi = {10.1152/ajprenal.00441.2006},
	publisher = {American Physiological Society},
	issn = {1931-857X},
	journal = {American Journal of Physiology - Renal Physiology}
}


% Computational modeling

@Article{singh2015pepstrmod,
   Author="Singh, S.  and Singh, H.  and Tuknait, A.  and Chaudhary, K.  and Singh, B.  and Kumaran, S.  and Raghava, G. P. ",
   Title="{{P}{E}{P}str{M}{O}{D}: structure prediction of peptides containing natural, non-natural and modified residues}",
   Journal="Biol. Direct",
   Year="2015",
   Volume="10",
   Pages="73"
}

@Article{gfeller2013swisssidechain,
   Author="Gfeller, D.  and Michielin, O.  and Zoete, V. ",
   Title="{{S}wiss{S}idechain: a molecular and structural database of non-natural sidechains}",
   Journal="Nucleic Acids Res.",
   Year="2013",
   Volume="41",
   Number="Database issue",
   Pages="D327-332",
   Month="Jan"
}

@Article{yongye2009modeling,
   Author="Yongye, A. B.  and Li, Y.  and Giulianotti, M. A.  and Yu, Y.  and Houghten, R. A.  and Martinez-Mayorga, K. ",
   Title="{{M}odeling of peptides containing {D}-amino acids: implications on cyclization}",
   Journal="J. Comput. Aided Mol. Des.",
   Year="2009",
   Volume="23",
   Number="9",
   Pages="677-689",
   Month="Sep"
}

@article{nantasenamat2009practical,
  title={A practical overview of quantitative structure-activity relationship},
  author={Nantasenamat, Chanin and Isarankura-Na-Ayudhya, Chartchalerm and Naenna, Thanakorn and Prachayasittikul, Virapong},
  journal={EXCLI J.},
  volume={8},
  number={7},
  pages={74-88},
  year={2009}
}


@article{nantasenamat2010advances,
   author = {Nantasenamat, C. and Isarankura-Na-Ayudhya, C. and Prachayasittikul, V.},
   title = {Advances in computational methods to predict the biological activity of compounds},
   journal = {Expert Opinion on Drug Discovery},
   volume = {5},
   number = {7},
   pages = {633-54},
   DOI = {10.1517/17460441.2010.492827},
   url = {http://www.ncbi.nlm.nih.gov/pubmed/22823204},
   year = {2010}
}

@Article{Moreau2008PEPOP,
author="Moreau, Violaine
and Fleury, C{\'e}cile
and Piquer, Dominique
and Nguyen, Christophe
and Novali, Nicolas
and Villard, Sylvie
and Laune, Daniel
and Granier, Claude
and Molina, Franck",
title="{PEPOP}: Computational design of immunogenic peptides",
journal="BMC Bioinformatics",
year="2008",
volume="9",
pages="71",
doi="10.1186/1471-2105-9-71"
}

@Article{cao2013chemopy,
   Author="Cao, D. S.  and Xu, Q. S.  and Hu, Q. N.  and Liang, Y. Z. ",
   Title="{{C}hemo{P}y: freely available python package for computational biology and chemoinformatics}",
   Journal="Bioinformatics",
   Year="2013",
   Volume="29",
   Number="8",
   Pages="1092-1094"
}

@Article{steinbeck2003CDK,
   Author="Steinbeck, C.  and Han, Y.  and Kuhn, S.  and Horlacher, O.  and Luttmann, E.  and Willighagen, E.",
   Title="{{T}he {C}hemistry {D}evelopment {K}it ({C}{D}{K}): an open-source {J}ava library for Chemo- and Bioinformatics}",
   Journal="J. Chem. Inf. Comput. Sci.",
   Year="2003",
   Volume="43",
   Number="2",
   Pages="493-500"
}

@Article{dong2015chemdes,
   Author="Dong, J.  and Cao, D. S.  and Miao, H. Y.  and Liu, S.  and Deng, B. C.  and Yun, Y. H.  and Wang, N. N.  and Lu, A. P.  and Zeng, W. B.  and Chen, A. F. ",
   Title="{{C}hem{D}es: an integrated web-based platform for molecular descriptor and fingerprint computation}",
   Journal="J. Cheminform.",
   Year="2015",
   Volume="7",
   Pages="60"
}

@Article{xiao2015protr,
   Author="Xiao, N.  and Cao, D. S.  and Zhu, M. F.  and Xu, Q. S. ",
   Title="{protr/{P}rotr{W}eb: {R} package and web server for generating various numerical representation schemes of protein sequences}",
   Journal="Bioinformatics",
   Year="2015",
   Volume="31",
   Number="11",
   Pages="1857-1859"
}

@Article{li2006profeat,
   Author="Li, Z. R.  and Lin, H. H.  and Han, L. Y.  and Jiang, L.  and Chen, X.  and Chen, Y. Z. ",
   Title="{{P}{R}{O}{F}{E}{A}{T}: a web server for computing structural and physicochemical features of proteins and peptides from amino acid sequence}",
   Journal="Nucleic Acids Res.",
   Year="2006",
   Volume="34",
   Pages="W32-37"
}

@Article{sandberg1998new,
   Author="Sandberg, M.  and Eriksson, L.  and Jonsson, J.  and Sj{\"o}str{\"o}m, M.  and Wold, S. ",
   Title="New chemical descriptors relevant for the design of biologically active peptides. {A} multivariate characterization of 87 amino acids",
   Journal="J. Med. Chem.",
   Year="1998",
   Volume="41",
   Number="14",
   Pages="2481-2491"
}


%The following references were added to support the revision done to the manuscript
@Article{,
   Author=" ",
   Title=" ",
   Journal=" ",
   Year=" ",
   Volume=" ",
   Number=" ",
   Pages=" "
}
%The following references were added to support the revision done to the manuscript
%The following references were added to support the revision done to the manuscript

%added to the new section "Antibiofilm activity"
@Article{alice2015biofilm,
   Author="Alice, E. Barsoumian. and Katrin, Mende. and Carlos, J. Sanchez. and Miriam, L. Beckius. and Joseph, C. Wenke. and Clinton, K. Murray. and Kevin, S. Akers.",
   Title="Clinical infectious outcomes associated with biofilm-related bacterial infections: a retrospective chart review",
   Journal="BMC Infect. Dis.",
   Year="2015",
   Volume="15",
   Number="223",
   Pages="1-7"
}

%added to the new section "Antibiofilm activity"
@Article{giovanna2016biofilm,
   Author="Giovanna, Batoni. and Giuseppantonio, Maisetta. and Semih, Esin.",
   Title="Antimicrobial peptides and their interaction with biofilms of medically relevant bacteria",
   Journal="Biochim. Biophys. Acta Biomembr.",
   Year="2016",
   Volume="1858",
   Number="5",
   Pages="1044-1060"
}

%added to the new section "Antibiofilm activity"
@Article{delafuente2016biofilm,
   Author="de la Fuente-N{\'u}{\~n}ez, C{\'e}sar. and Cardoso, Marlon. Henrique. and de Souza C{\^a}ndido, Elizabete. and Franco, Octavio. Luiz and Hancock, Robert. E. W.",
   Title="Synthetic antibiofilm peptides",
   Journal="Biochim. Biophys. Acta Biomembr.",
   Year="2016",
   Volume="1858",
   Number="5",
   Pages="1061-1069"
}

%added to the new section "Antibiofilm activity"
@Article{zarko2015biofilm,
   Author="Segev-Zarko, L. A. and Saar-Dover, R. and Brumfeld, v. and Mangoni, M. L. and Shai, Y.",
   Title="Mechanisms of biofilm inhibition and degradation by antimicrobial peptides",
   Journal="Biochem. J.",
   Year="2015",
   Volume="468",
   Number="2",
   Pages="259-270"
}

%added to the new section "Antibiofilm activity"
@Article{delafuente2015biofilm,
   Author="de la Fuente-N{\'u}{\~n}ez, C{\'e}sar. and Reffuveille, Fany. and Mansour, S. C. and Reckseidler-Zenteno, Shauna. L. and Hern{\'a}ndez, Diego. and Brackman, Gilles. and Coenye, Tom and Hancock, Robert. E. W.",
   Title="D-enantiomeric peptides that eradicate wild-type and multi-drug resistant biofilms and protect against lethal \textit{Pseudomonas aeruginosa} infections",
   Journal="Chem. Biol.",
   Year="2015",
   Volume="22",
   Number="2",
   Pages="196-205"
}

%added to the new section "Antibiofilm activity"
@Article{delafuente2014biofilm,
   Author="de la Fuente-N{\'u}{\~n}ez, C{\'e}sar. and Reffuveille, Fany. and Haney, F. Evan. and Straus, K. Suzana. and Hancock, Robert. E. W.",
   Title="Broad-Spectrum Anti-biofilm Peptide That Targets a Cellular Stress Response",
   Journal="PLoS Pathogens",
   Year="2014",
   Volume="10",
   Number="5",
   Pages="1-12"
}

%added to the new section "Antibiofilm activity"
@Article{dean2011biofilm,
   Author="Dean, Scott. N. and Bishop, Barney. M. and Hoek, Monique. L. van.",
   Title="Natural and synthetic cathelicidin peptides with anti-microbial and anti-biofilm activity against \textit{Staphylococcus aureus}",
   Journal="BMC Microbiology",
   Year="2011",
   Volume="11",
   Number="114",
   Pages="1-12"
}

%added to the new section "Antibiofilm activity"

@Article{delafuente2011biofilm,
   Author="de la Fuente-N{\'u}{\~n}ez, C{\'e}sar. and Korolikb, Victoria. and Bainsa, Manjeet. and Nguyenc, Uyen. and Breidensteina, Elena. B. M. and Horsmand, Shawn. and Lewenzad, Shawn. and Burrowsc, Lori. and Hancock, Robert. E. W.",
   Title="Inhibition of bacterial biofilm formation and swarming motility by a small synthetic cationic peptide",
   Journal="Antimicrob. Agents Chemother.",
   Year="2012",
   Volume="66",
   Number="5",
   Pages="2696-2704"
}


%The following references were added to support the revision done to the Introductin section of the manuscript

%added to the introduction Hao
@Article{hoskin2008review,
   Author="Hoskin, David. W. and Ramamoorthy, A.",
   Title="Studies on anticancer activities of antimicrobial peptides",
   Journal="Biochim. Biophys. Acta Biomembr.",
   Year="2008",
   Volume="1778",
   Number="",
   Pages="357-375"
}

@Article{Hilpert2006sequence,
   Author="Hilpert, K.  and Elliott, M. R.  and Volkmer-Engert, R.  and Henklein, P.  and Donini, O.  and Zhou, Q.  and Winkler, D. F.  and Hancock, R. E. ",
   Title="{Sequence requirements and an optimization strategy for short antimicrobial peptides}",
   Journal="Chem. Biol.",
   Year="2006",
   Volume="13",
   Number="10",
   Pages="1101-1107",
   Month="Oct"
}

@Article{liu2016dpeptides,
   Author="Liu, M.  and Li, X.  and Xie, Z.  and Xie, C.  and Zhan, C.  and Hu, X.  and Shen, Q.  and Wei, X.  and Su, B.  and Wang, J.  and Lu, W. ",
   Title="{{D}-Peptides as Recognition Molecules and Therapeutic Agents}",
   Journal="Chem. Rec.",
   Year="2016",
   Pages="In Press, DOI: 10.1002/tcr.201600005",
   Month="Jun"
}

@Article{feng2016inspiration,
   Author="Feng, Z.  and Xu, B. ",
   Title="{Inspiration from the mirror: {D}-amino acid containing peptides in biomedical approaches}",
   Journal="Biomol. Concepts",
   Year="2016",
   Pages="In Press, DOI: 10.1515/bmc-2015-0035",
   Month="May"
}

@Article{schumacher1996identification,
   Author="Schumacher, T. N.  and Mayr, L. M.  and Minor, D. L.  and Milhollen, M. A.  and Burgess, M. W.  and Kim, P. S. ",
   Title="{Identification of {D}-peptide ligands through mirror-image phage display}",
   Journal="Science",
   Year="1996",
   Volume="271",
   Number="5257",
   Pages="1854-1857",
   Month="Mar"
}

@Article{goodman1979ontheconcept,
author = {Murray Goodman and Michael Chorev},
title = {On the concept of linear modified retro-peptide structures},
journal = {Acc. Chem. Res.},
volume = {12},
number = {1},
pages = {1-7},
year = {1979},
}

%added to the introduction Hao
@Article{benna11review,
   Author="Al-Benna, Sammy. and Shai, Yechiel. and Jacobsen, Frank. and Steinstraesser, Lars.",
   Title="Oncolytic activities of host defense peptides",
   Journal="Int. J. Mol. Sci.",
   Year="2011",
   Volume="12",
   Number=" ",
   Pages="8027-8051"
}

%below references are added to the introduction Hao to sentence"it is rather surprising that although virtually all current reviews mentioned the importance of D-amino acid (D-AA) incorporation, there appears to be no review that is specifically dedicated to the role of D-AAs in HDPs"

%NOTE that I used http://www.bioinformatics.org/texmed/ to create the Bibtext entries 
@Article{pmid19835863,
   Author="Schweizer, F. ",
   Title="{Cationic amphiphilic peptides with cancer-selective toxicity}",
   Journal="Eur. J. Pharmacol.",
   Year="2009",
   Volume="625",
   Number="1-3",
   Pages="190-194",
   Month="Dec"
}

%same as previous
@Article{pmid25453271,
   Author="Ong, Z. Y.  and Wiradharma, N.  and Yang, Y. Y. ",
   Title="{Strategies employed in the design and optimization of synthetic antimicrobial peptide amphiphiles with enhanced therapeutic potentials}",
   Journal="Adv. Drug Deliv. Rev.",
   Year="2014",
   Volume="78",
   Pages="28-45",
   Month="Nov"
}
