# Supplementary material for: Roles of d-Amino Acids on the Bioactivity of Host Defense Peptides
Source: Int J Mol Sci. 2016 Jun 30;17(7):1023. doi: 10.3390/ijms17071023 (PMC4964399; doi:10.3390/ijms17071023)
Supplement: Supplementary file 1 [file ijms-17-01023-s001.zip › ijms-134588-Supplementary Materials/ijms-134588-Supplementary.aux]

\relax 
\providecommand\hyper@newdestlabel[2]{}
\providecommand\HyperFirstAtBeginDocument{\AtBeginDocument}
\HyperFirstAtBeginDocument{\ifx\hyper@anchor\@undefined
\global\let\oldcontentsline\contentsline
\gdef\contentsline#1#2#3#4{\oldcontentsline{#1}{#2}{#3}}
\global\let\oldnewlabel\newlabel
\gdef\newlabel#1#2{\newlabelxx{#1}#2}
\gdef\newlabelxx#1#2#3#4#5#6{\oldnewlabel{#1}{{#2}{#3}}}
\AtEndDocument{\ifx\hyper@anchor\@undefined
\let\contentsline\oldcontentsline
\let\newlabel\oldnewlabel
\fi}
\fi}
\global\let\hyper@last\relax 
\gdef\HyperFirstAtBeginDocument#1{#1}
\providecommand\HyField@AuxAddToFields[1]{}
\providecommand\HyField@AuxAddToCoFields[2]{}
\citation{braunstein2004invitro}
\citation{lan2014cationic}
\citation{lan2014cationic}
\citation{lan2014cationic}
\citation{lan2014cationic}
\citation{lan2014cationic}
\citation{zhan2014effect}
\citation{zhan2014effect}
\citation{zhan2014effect}
\citation{zhan2014effect}
\citation{zhan2014effect}
\citation{zhan2014effect}
\citation{oren1997selective}
\citation{shai1996diastereomers}
\citation{shai1996diastereomers}
\citation{shai1996diastereomers}
\citation{papo2006inhibition}
\citation{papo2003anovellytic}
\citation{papo2003anovellytic}
\citation{makovitzki2009suppression}
\citation{baker1993anticancer}
\citation{buri2013resistance}
\@writefile{lot}{\contentsline {table}{\numberline {S1}{\ignorespaces Examples of synthetic \textsc  {d}-AA-containing HDPs and their corresponding sequence, target, administration route and reference. It should be noted that a peptide can be effective against more than one class of pathogen. All listed peptides have been tested {in vitro} and had negligible effect on healthy control cells. Peptide\nobreakspace  {}names are as given by their original reference. Peptide\nobreakspace  {} sequences are listed with the -NH$_2$ terminal on the right side. \textsc  {d}-AAs are denoted in bold underlined text. The letter \textit  {Z} denotes pyroglutamic acid.\relax }}{1}{table.1}}
\citation{buri2013resistance}
\citation{buri2013resistance}
\citation{sinthuvanich2012anticancer}
\citation{sinthuvanich2012anticancer}
\citation{papo2003newlytic}
\citation{papo2003newlytic}
\citation{papo2003newlytic}
\@writefile{lot}{\contentsline {table}{\numberline {S1}{\ignorespaces {\em  Cont.}\relax }}{2}{table.1a}}
\citation{papo2003newlytic}
\citation{lynn2011effect}
\citation{wang2010candidacidal}
\@writefile{lot}{\contentsline {table}{\numberline {S1}{\ignorespaces {\em  Cont.}\relax }}{3}{table.1b}}
\@writefile{lot}{\contentsline {table}{\numberline {S1}{\ignorespaces {\em  Cont.}\relax }}{4}{table.1c}}
\citation{papo2006inhibition}
\citation{papo2006inhibition}
\citation{papo2003anovellytic}
\citation{papo2003anovellytic}
\providecommand*\caption@xref[2]{\@setref\relax\@undefined{#1}}
\newlabel{fig:HDP_Supp_Figure1}{{\caption@xref {fig:HDP_Supp_Figure1}{ on input line 343}}{5}{}{table.1c}{}}
\@writefile{lof}{\contentsline {figure}{\numberline {S1}{\ignorespaces {In vivo} fluorescence imaging of the treatment effect of a diastereomer anticancer peptide on orthotopic human breast cancer-bearing mice. The peptide was administered intravenously and virtually arrested tumor growth with minimal side effects. (\textbf  {A}) Tumor growth curve; filled dots denote the treatment with the diastereomer peptide, hollow dots are the controls, and the arrows indicate days of first peptide injection; (\textbf  {B})\nobreakspace  {}Average fluorescence area of tumors; (\textbf  {C}) Whole body fluorescence tumor imaging of the tumor to show the size. The bottom row is the peptide-treated group, whereas the top row is the control; (\textbf  {D})\nobreakspace  {}Stereomicroscope fluorescence imaging of micrometastases in the lymph nodes. The bright fluoresce dots in the untreated control indicate active metastatic tumors. In the treated group, the\nobreakspace  {}metastatic tumors were largely eliminated. Reprinted from \cite  {papo2006inhibition} with permission from American Association for Cancer Research.\relax }}{5}{figure.1}}
\citation{papo2003anovellytic}
\citation{papo2003anovellytic}
\citation{lee2011enantiomeric}
\citation{lee2011enantiomeric}
\newlabel{fig:HDP_Supp_Figure2}{{\caption@xref {fig:HDP_Supp_Figure2}{ on input line 356}}{6}{}{figure.1}{}}
\@writefile{lof}{\contentsline {figure}{\numberline {S2}{\ignorespaces Selective binding of diastereomers to cancer cells. Diastereomers were conjugated to the fluorescent dye rhodamine (pink color). (\textbf  {a}) Healthy 3T3 mouse fibroblasts treated with the fluorescent diastereomer; only minimal binding occurred; (\textbf  {b}) B16 mouse melanoma cells treated with the fluorescent diastereomer show strong binding; In (\textbf  {c}), 3T3 control cells are pre-labeled with the DiOC$_{6}$(3) dye (green) and cultured together with B16 cells. Treatment with the fluorescent diastereomer resulted in selective binding to the B16 melanoma only. Both dyes are confirmed to not interfere with the experiment. Reprinted from \cite  {papo2003anovellytic} with permission from the American Society for Biochemistry and Molecular Biology.\relax }}{6}{figure.2}}
\newlabel{fig:HDP_Supp_Figure3}{{\caption@xref {fig:HDP_Supp_Figure3}{ on input line 367}}{6}{}{figure.2}{}}
\@writefile{lof}{\contentsline {figure}{\numberline {S3}{\ignorespaces Destruction of B16 mouse melanoma cells by the tested diastereomer. (\textbf  {a}--\textbf  {c}) Treated B16 cells at 2, 6, and 10 min. The cells displayed rapid swelling, followed by bursting of the cell membrane; (\textbf  {d})\nobreakspace  {}B16 cells treated with the same diastereomer conjugated to rhodamine. The peptides were initially bound to the cell surface in a carpet manner but eventually (\textbf  {e}) diffused into the hollowed cell husk after destruction of the membrane. Reprinted from \cite  {papo2003anovellytic} with permission from the American Society for Biochemistry and Molecular Biology. \relax }}{6}{figure.3}}
\citation{chen2001rgd}
\citation{chen2001rgd}
\newlabel{fig:HDP_Supp_Figure4}{{\caption@xref {fig:HDP_Supp_Figure4}{ on input line 378}}{7}{}{figure.3}{}}
\@writefile{lof}{\contentsline {figure}{\numberline {S4}{\ignorespaces Inhibition of the mRNA expression of inflammation cytokines by all-\textsc  {l}-9Pbw3 and all-\textsc  {d}-9Pbw3 HDPs. Electrophoresis of supernatant of mouse macrophage cell treated with 10 $\upmu $M peptide and stimulated with 20 ng/mL lipopolysaccharide show that the all-\textsc  {d} enantiomer is a significantly more effective inhibitor. Reprinted from \cite  {lee2011enantiomeric} with permission from John Wiley \& Sons, Inc., Hoboken, NJ, USA.\relax }}{7}{figure.4}}
\citation{papo2004suppression}
\citation{papo2004suppression}
\newlabel{fig:HDP_Supp_Figure5}{{\caption@xref {fig:HDP_Supp_Figure5}{ on input line 388}}{8}{}{figure.4}{}}
\@writefile{lof}{\contentsline {figure}{\numberline {S5}{\ignorespaces Effect of Arg-Gly-Asp (RGD)-tachyplesin on molecules of the apoptosis cascade in TSU human prostate cancer and adult bovine aorta endothelial (ABAE) cells. Briefly, 20 mg of lysate from TSU and ABAE cells treated with 100 mg/mL control peptide or RGD-tachyplesin were loaded for Western blotting analysis. Staining with Ponceau S solution confirmed the loading and transfer of equal amounts of protein. Western blot shows that HDP strongly activates most of the cascade molecules. Reprinted\nobreakspace  {} from \cite  {chen2001rgd} with permission from AACR.\relax }}{8}{figure.5}}
\bibstyle{mdpi}
\bibcite{braunstein2004invitro}{{1}{2004}{{Braunstein \em  {et~al.}}}{{Braunstein, Papo, and Shai}}}
\bibcite{lan2014cationic}{{2}{2014}{{Lan \em  {et~al.}}}{{Lan, Lam, Siu, Yam, Mason, and Lam}}}
\bibcite{zhan2014effect}{{3}{2014}{{Zhan \em  {et~al.}}}{{Zhan, Cheng, Huang, Xu, Ji, Fan, and Yang}}}
\bibcite{oren1997selective}{{4}{1997}{{Oren and Shai}}{{}}}
\bibcite{shai1996diastereomers}{{5}{1996}{{Shai and Oren}}{{}}}
\bibcite{papo2006inhibition}{{6}{2006}{{Papo \em  {et~al.}}}{{Papo, Seger, Makovitzki, Kalchenko, Eshhar, Degani, and Shai}}}
\bibcite{papo2003anovellytic}{{7}{2003}{{Papo \em  {et~al.}}}{{Papo, Shahar, Eisenbach, and Shai}}}
\bibcite{makovitzki2009suppression}{{8}{2009}{{Makovitzki \em  {et~al.}}}{{Makovitzki, Fink, and Shai}}}
\newlabel{fig:HDP_Supp_Figure6}{{\caption@xref {fig:HDP_Supp_Figure6}{ on input line 400}}{9}{}{figure.5}{}}
\@writefile{lof}{\contentsline {figure}{\numberline {S6}{\ignorespaces Effect of the diastereomer peptide compared to untreated animals and those treated with the all-L enantiomer (\textbf  {A}); The excised tumor at the end of the experiment (\textbf  {B}); The diastereomer (Amphipathic-\textsc  {d}) completely ablated the tumor in 40\% of the animals (\textbf  {C}); Reprinted from \cite  {papo2004suppression} with permission from AACR.\relax }}{9}{figure.6}}
\bibcite{baker1993anticancer}{{9}{1993}{{Baker \em  {et~al.}}}{{Baker, Maloy, Zasloff, and Jacob}}}
\bibcite{buri2013resistance}{{10}{2013}{{Buri \em  {et~al.}}}{{Buri, Domingues, Paredes-Gamero, Casaes-Rodrigues, Rodrigues, and Miranda}}}
\bibcite{sinthuvanich2012anticancer}{{11}{2012}{{Sinthuvanich \em  {et~al.}}}{{Sinthuvanich, Veiga, Gupta, Gaspar, Blumenthal, and Schneider}}}
\bibcite{papo2003newlytic}{{12}{2003}{{Papo and Shai}}{{}}}
\bibcite{lynn2011effect}{{13}{2011}{{Lynn \em  {et~al.}}}{{Lynn, Kindrachuk, Marr, Jenssen, Pante, Elliott, Napper, Hancock, and McMaster}}}
\bibcite{wang2010candidacidal}{{14}{2010}{{Wang \em  {et~al.}}}{{Wang, Nan, and Shin}}}
\bibcite{lee2011enantiomeric}{{15}{2011}{{Lee \em  {et~al.}}}{{Lee, Kim, Shin, Jeong, Lee, Lee, Hwang, and Kim}}}
\bibcite{chen2001rgd}{{16}{2001}{{Chen \em  {et~al.}}}{{Chen, Xu, Hong, Chen, Liu, Underhill, Creswell, and Zhang}}}
\bibcite{papo2004suppression}{{17}{2004}{{Papo \em  {et~al.}}}{{Papo, Braunstein, Eshhar, and Shai}}}
\newlabel{LastPage}{{}{10}{}{page.10}{}}
\xdef\lastpage@lastpage{10}
\xdef\lastpage@lastpageHy{10}
