# Supplementary material for: Roles of d-Amino Acids on the Bioactivity of Host Defense Peptides
Source: Int J Mol Sci. 2016 Jun 30;17(7):1023. doi: 10.3390/ijms17071023 (PMC4964399; doi:10.3390/ijms17071023)
Supplement: Supplementary file 1 [file ijms-17-01023-s001.zip › ijms-134588-Supplementary Materials/ijms-134588-Supplementary.tex]

%  LaTeX support: latex@mdpi.com
%  In case you need support, please attach all files that are necessary for compiling as well as the log file, and specify the details of your LaTeX setup (which operating system and LaTeX version / tools you are using).

% You need to save the "mdpi.cls" and "mdpi.bst" files into the same folder as this template file.

%=================================================================
\documentclass[ijms,supfile,accept,moreauthors,landscape,pdftex,10pt,a4paper]{mdpi} 
%--------------------
% Class Options:
%--------------------
% journal
%----------
% Choose between the following MDPI journals:
% actuators, admsci, aerospace, agriculture, agronomy, algorithms, animals, antibiotics, antibodies, antioxidants, applsci, arts, atmosphere, atoms, axioms, batteries, behavsci, beverages, bioengineering, biology, biomedicines, biomimetics, biomolecules, biosensors, brainsci, buildings, carbon, cancers, catalysts, cells, challenges, chemosensors, children, chromatography, climate, coatings, computation, computers, condensedmatter, cosmetics, cryptography, crystals, data, dentistry, designs, diagnostics, diseases, diversity, econometrics, economies, education, electronics, energies, entropy, environments, epigenomes, fermentation, fibers, fishes, fluids, foods, forests, futureinternet, galaxies, games, gels, genealogy, genes, geosciences, geriatrics, healthcare, horticulturae, humanities, hydrology, informatics, information, infrastructures, inorganics, insects, instruments, ijerph, ijfs, ijms, ijgi, inventions, jcdd, jcm, jdb, jfb, jfmk, jimaging, jof, jintelligence, jlpea, jmse, jpm, jrfm, jsan, land, languages, laws, life, literature, lubricants, machines, magnetochemistry, marinedrugs, materials, mathematics, mca, medsci, medicines, membranes, metabolites, metals, microarrays, micromachines, microorganisms, minerals, molbank, molecules, mps, nanomaterials, ncrna, neonatalscreening, nutrients, particles, pathogens, pharmaceuticals, pharmaceutics, pharmacy, philosophies, photonics, plants, polymers, processes, proteomes, publications, recycling, religions, remotesensing, resources, risks, robotics, safety, sensors, separations, sexes, sinusitis, socsci, societies, soils, sports, standards, sustainability, symmetry, systems, technologies, toxics, toxins, universe, urbansci, vaccines, vetsci, viruses, water
%---------
% article
%---------
% The default type of manuscript is article, but can be replaced by: 
% addendum, article, bookreview, briefreport, casereport, changes, comment, commentary, communication, conceptpaper, correction, conferencereport, meetingreport, creative, datadescriptor, discussion, editorial, essay, erratum, hypothesis, interestingimage, letter, newbookreceived, opinion, obituary, projectreport, reply, retraction, review, shortnote, supfile, technicalnote
% supfile = supplementary materials
%----------
% submit
%----------
% The class option "submit" will be changed to "accept" by the Editorial Office when the paper is accepted. This will only make changes to the frontpage (e.g. the logo of the journal will get visible), the headings, and the copyright information. Journal info and pagination for accepted papers will also be assigned by the Editorial Office.
%------------------
% moreauthors
%------------------
% If there is only one author the class option oneauthor should be used. Otherwise use the class option moreauthors.
%---------
% pdftex
%---------
% The option pdftex is for use with pdfLaTeX. If eps figure are used, remove the option pdftex and use LaTeX and dvi2pdf.
%=================================================================
\firstpage{1} 
\makeatletter 
\setcounter{page}{\@firstpage} 
\makeatother 
\articlenumber{1023}
\doinum{10.3390/ijms17071023}
\pubvolume{17}
\pubyear{2016}
\copyrightyear{2016}
\externaleditor{Academic Editor: name}
\history{Received: date; Accepted: date; Published: date}
%------------------------------------------------------------------
% The following line should be uncommented if the LaTeX file is uploaded to arXiv.org
%\pdfoutput=1

%=================================================================
% Add packages and commands here. The following packages are loaded in our class file: fontenc, calc, indentfirst, fancyhdr, graphicx, lastpage, ifthen, lineno, float, amsmath, setspace, enumitem, mathpazo, booktabs, titlesec, etoolbox, amsthm, hyphenat, natbib, hyperref, footmisc, geometry, caption, url, mdframed

%\usepackage[utf8]{inputenc}
%\usepackage{placeins}


%\usepackage{authblk}
\usepackage{multirow}
\floatstyle{plaintop}
\restylefloat{table}
\usepackage{rotating}
\usepackage{amssymb}
\usepackage{placeins}
\usepackage{color}
\usepackage{soul}
\usepackage{microtype}
\usepackage{booktabs}
\usepackage{upgreek} 
\usepackage{textcomp}
\usepackage{array}  % defined this in preamble
\newcommand{\PreserveBackslash}[1]{\let\temp=\\#1\let\\=\temp}
\newcolumntype{c}[1]{>{\PreserveBackslash\centering}p{#1}}
\newcolumntype{R}[1]{>{\PreserveBackslash\raggedleft}p{#1}}
\newcolumntype{L}[1]{>{\PreserveBackslash\raggedright}p{#1}}

%=================================================================
%% Please use the following mathematics environments:
 \theoremstyle{mdpi}
 \newcounter{thm}
 \setcounter{thm}{0}
 \newcounter{ex}
 \setcounter{ex}{0}
 \newcounter{re}
 \setcounter{re}{0}

 \newtheorem{Theorem}[thm]{Theorem}
 \newtheorem{Lemma}[thm]{Lemma}
 \newtheorem{Corollary}[thm]{Corollary}
 \newtheorem{Proposition}[thm]{Proposition}

 \theoremstyle{mdpidefinition}
 \newtheorem{Characterization}[thm]{Characterization}
 \newtheorem{Property}[thm]{Property}
 \newtheorem{Problem}[thm]{Problem}
 \newtheorem{Example}[ex]{Example}
 \newtheorem{ExamplesandDefinitions}[ex]{Examples and Definitions}
 \newtheorem{Remark}[re]{Remark}
 \newtheorem{Definition}[thm]{Definition}
%% For proofs, please use the proof environment (the amsthm package is loaded by the MDPI class).


%=================================================================
% Full title of the paper (Capitalized)
\Title{Roles of \textsc{d}-Amino Acids on the Bioactivity of Host Defense Peptides}

% Authors, for the paper (add full first names)
\Author{Hao~Li, Nuttapat~Anuwongcharoen, Aijaz~Ahmad~Malik, Virapong~Prachayasittikul, Jarl~E.~S.~Wikberg and Chanin~Nantasenamat}
% Authors, for metadata in PDF
\AuthorNames{Hao Li, Nuttapat Anuwongcharoen, Aijaz Ahmad Malik, Virapong Prachayasittikul, Jarl E. S. Wikberg, Chanin Nantasenamat}

% Affiliations / Addresses (Add [1] after \address if there is only one affiliation.)
%\address{%
%$^{1}$ \quad Center of Data Mining and Biomedical Informatics, Faculty of Medical Technology, Mahidol~University, Bangkok 10700, Thailand\\
%$^{2}$ \quad Department of Clinical Microbiology and Applied Technology, Faculty of Medical Technology, Mahidol~University, Bangkok 10700, Thailand\\
%$^{3}$ \quad Department of Pharmaceutical Biosciences, Uppsala University, Uppsala 751 24, Sweden}

% Contact information of the corresponding author
%\corres{Correspondence: chanin.nan@mahidol.ac.th; Tel.: +66-2-441-4371}

% Simple summary
%\simplesumm{}

% Abstract (Do not use inserted blank lines, i.e. \\) 
%\abstract{}

% Keywords
%\keyword{}


% The fields PACS, MSC, and JEL may be left empty or commented out if not applicable
%\PACS{J0101}
%\MSC{}
%\JEL{}

% If this is an expanded version of a conference paper, please cite it here: enter the full citation of your conference paper, and add $^\S$ in the end of the title of this article.
%\conference{}

%%%%%%%%%%%%%%%%%%%%%%%%%%%%%%%%%%%%%%%%%%
% Only for the journal Data:

%\dataset{DOI number or link to the deposited data set in cases where the data set is published or set to be published separately. If the data set is submitted and will be published as a supplement to this paper in the journal Data, this field will be filled by the editors of the journal. In this case, please make sure to submit the data set as a supplement when entering your manuscript into our manuscript editorial system.}

%\datasetlicense{license under which the data set is made available (CC0, CC-BY, CC-BY-SA, CC-BY-NC, etc.)}

%%%%%%%%%%%%%%%%%%%%%%%%%%%%%%%%%%%%%%%%%%
\begin{document}
%%%%%%%%%%%%%%%%%%%%%%%%%%%%%%%%%%%%%%%%%%
%% Sections that are not mandatory are listed as such. The section titles given are for Articles. Review papers and other article types have a more flexible structure. 


%% Only for the journal Gels: Please place the Experimental Section after the Conclusions
%%%%%%%%%%%%%%%%%%%%%%%%%%%%%%%%%%%%%%%%%%

%\vspace{12pt} 
%
%\noindent\rule{\textwidth}{0.5pt}


\begin{table}[H]
\centering
%\renewcommand\thetable{S1}
\caption{Examples of synthetic \textsc{d}-AA-containing HDPs and their corresponding sequence, target, administration route and reference. It should be noted that a peptide can be effective against more than one class of pathogen. All listed peptides have been tested {in vitro} and had negligible effect on healthy control cells. Peptide~names are as given by their original reference. Peptide~ sequences are listed with the -NH$_2$ terminal on the right side. \textsc{d}-AAs are denoted in bold underlined text. The letter \textit{Z} denotes pyroglutamic acid.}
%\setlength\tabcolsep{10pt}
\small
\begin{tabular}{c{3cm}c{6cm}c{6cm}c{3cm}c{2cm}}
\toprule
\textbf{\multirow{2}{*}{Name}} & \textbf{\multirow{2}{*}{Sequence}} & \textbf{\multirow{2}{*}{Target}} & \textbf{Administration Route} & \textbf{\multirow{2}{*}{References}} \\
\midrule

\textbf{\textit{Antimicrobial}} & & & & \\\midrule%%%Should it be in small caps?
Amphipathic-D & LK\textbf{\underline{L}}LK\textbf{\underline{K}}L\textbf{\underline{LK}}KLL\textbf{\underline{K}}LL & \textit{P. aeruginosa} & Systemic & \cite{braunstein2004invitro} \\\midrule
\multirow{2}{*}{D-LAK120-H} & \textbf{\multirow{2}{*}{\underline{KKLALHALKKWLHALKKLAHLALKK}}} & MDR \textit{M. Tuberculosis} clinical isolate & {Ex vivo} & \multirow{2}{*}{\cite{lan2014cationic}} \\
 &  & \textit{A. baumannii} & {Ex vivo} & \\\midrule
D-LAK120-A & \textbf{\underline{KKLALALAKKWLALAKKLALALAKK}} & MDR \textit{M. Tuberculosis} clinical isolate  & {Ex vivo} & \cite{lan2014cationic} \\\midrule
D-LAK120-P13 & \textbf{\underline{KKLALLALKKWLPALKKLALLALKK}} & MDR \textit{M. Tuberculosis} clinical isolate & {Ex vivo} & \cite{lan2014cationic} \\\midrule
D-LAK120-HP13 & \textbf{\underline{KKALAHALKKWLPALKKLAHALAKK}} & MDR \textit{M. Tuberculosis} clinical isolate & {Ex vivo} & \cite{lan2014cationic} \\\midrule
D-LAK120-AP13 & \textbf{\underline{KKLALALAKKWLPLAKKLALALAKK}} & MDR \textit{M. Tuberculosis} clinical isolate & {Ex vivo} & \cite{lan2014cationic} \\\midrule
IK8-all D  & \textbf{\underline{IRIKIRIK}} & \textit{S. aureus} & {Ex vivo}  & \cite{zhan2014effect} \\\midrule
\multirow{2}{*}{IK6-all D} & \textbf{\multirow{2}{*}{\underline{IRIKIR}}} & \textit{S. aureus} & {In vitro} & \multirow{2}{*}{\cite{zhan2014effect}} \\
 &  & \textit{E. coli} & {In vitro} & \\\midrule
\multirow{2}{*}{IK4-all D} & \textbf{\multirow{2}{*}{\underline{IRIK}}} & \textit{S. aureus} & {In vitro} & \multirow{2}{*}{\cite{zhan2014effect}} \\
 &  & \textit{E. coli} & {In vitro} & \\\midrule
\multirow{2}{*}{IK8-4D} & \multirow{2}{*}{I\textbf{\underline{R}}I\textbf{\underline{K}}I\textbf{\underline{R}}I\textbf{\underline{K}}} & \textit{Staphylococcus aureus} & {In vitro} & \multirow{2}{*}{\cite{zhan2014effect}} \\
 &  & \textit{E. coli} & {In vitro} &\\\midrule
\multirow{2}{*}{IK8-2D} & \multirow{2}{*}{IRI\textbf{\underline{K}}I\textbf{\underline{R}}IK} & \textit{S. aureus} & {In vitro} & \multirow{2}{*}{\cite{zhan2014effect}}         \\
 &  & \textit{E. coli} & {In vitro} &\\\bottomrule
\end{tabular}
\end{table}


%%% Table - Part 2 %%%

\begin{table}[H]\ContinuedFloat
\centering \small
\caption{{\em Cont.}} 

%\centering\small
%\renewcommand\thetable{S1}
%\caption{Continued \ldots.}
%\setlength\tabcolsep{10pt}
%\footnotesize
\begin{tabular}{c{3cm}c{6cm}c{6cm}c{3cm}c{2cm}}
\toprule
\textbf{\multirow{2}{*}{Name}} & \textbf{\multirow{2}{*}{Sequence}} & \textbf{\multirow{2}{*}{Target}} & \textbf{Administration Route} & \textbf{\multirow{2}{*}{References}} \\
\midrule
\multirow{2}{*}{IK12-all D} & \multirow{2}{*}{\textbf{\underline{IRVKIRVKIRVK}}} & \textit{S. aureus} & {In vitro} &\multirow{2}{*}{ \cite{zhan2014effect}}         \\
 &  & \textit{E. coli} & {In vitro} & \\\midrule
\multirow{4}{*}{{[}D{]}-V$^{5,8}$,I$^{17}$,K$^{21}$-melittin} & \multirow{4}{*}{GIGA\textbf{\underline{V}}LK\textbf{\underline{V}}LTTGLPAL \textbf{\underline{I}}SWI\textbf{\underline{K}}RKRQQ} & \textit{E. coli} & {In vitro} & \multirow{4}{*}{\cite{oren1997selective}} \\
 &  & \textit{A. calcoaceticus} & {In vitro} & \\
 &  & \textit{B. megaterium} & {In vitro} & \\
 &  & \textit{B. subtilis} & {In vitro} & \\\midrule
\multirow{4}{*}{{[}D{]}P$^{7}$} & \multirow{4}{*}{GFFALI\textbf{\underline{P}}KIISSPLFKTLLSAVGSALSSSGGQE} & \textit{E. coli} & {In vitro} & \multirow{4}{*}{\cite{shai1996diastereomers}}\\
 &  & \textit{A. calcoaceticus} & {In vitro} & \\
 &  & \textit{B. megaterium} & {In vitro} & \\
 &  & \textit{B. subtilis} & {In vitro} & \\\midrule
\multirow{4}{*}{{[}D{]}L$^{18}$L$^{19}$} & \multirow{4}{*}{GFFALIPKIISSPLFKT\textbf{\underline{LL}}SAVGSALSSSGGQE} & \textit{E. coli} & {In vitro} & \multirow{4}{*}{\cite{shai1996diastereomers}}\\
 &  & \textit{A. calcoaceticus} & {In vitro} & \\
 &  & \textit{B. megaterium} & {In vitro} & \\
 &  & \textit{B. subtilis} & {In vitro} & \\\midrule
\multirow{4}{*}{{[}D{]}P$^{7}$L$^{18}$L$^{19}$} & \multirow{4}{*}{GFFALI\textbf{\underline{P}}KIISSPLFKT\textbf{\underline{LL}}SAVGSALSSSGGQE} & \textit{E. coli} & {In vitro} & \multirow{4}{*}{\cite{shai1996diastereomers}} \\
 &  & \textit{A. calcoaceticus} & {In vitro} & \\
 &  & \textit{B. megaterium} & {In vitro} & \\
 &  & \textit{B. subtilis} & {In vitro} & \\\midrule
 
\textbf{\textit{Anticancer}} & & & & \\\midrule
D-K$_{6}$L$_{9}$ & LK\textbf{\underline{L}}LK\textbf{\underline{K}}L\textbf{\underline{LK}}KLL\textbf{\underline{K}}LL & 22-RV-1 human prostate carcinoma & Systemic & \cite{papo2006inhibition} \\\midrule
\multirow{2}{*}{l$^{3,10,13}$k$^{7,8}$K$_{4}$R$_{2}$L$_{9}$}  & \multirow{2}{*}{KL\textbf{\underline{L}}RLL\textbf{\underline{KK}}L\textbf{\underline{L}}RL\textbf{\underline{L}}LK} & {D-122 mouse lung carcinoma} & Systemic & \multirow{2}{*}{\cite{papo2003anovellytic}} \\
 &  & B16-F10 mouse melanoma& {In vitro} & \\\midrule
\multirow{2}{*}{l$^{3,4,8,10}$K$_{5}$L$_{7}$}  & \multirow{2}{*}{KL\textbf{\underline{LL}}KLK\textbf{\underline{l}}K\textbf{\underline{l}}LK} & {D-122 mouse lung carcinoma} & {In vitro} & \multirow{2}{*}{\cite{papo2003anovellytic}} \\
 &  & B16-F10 mouse melanoma & {In vitro} & \\\midrule
\multirow{2}{*}{D-K$_{3}$H$_{3}$L$_{9}$}   & \multirow{2}{*}{LH\textbf{\underline{L}}LH\textbf{\underline{K}}L\textbf{\underline{LK}}HLL\textbf{\underline{K}}LL} & CL-1 human prostate carcinoma & Systemic & \multirow{2}{*}{\cite{makovitzki2009suppression}} \\
 &  & 22-RV-1 human prostate carcinoma & Intratumor & \\\midrule
MSI-238   & \textbf{\underline{GIGKFLKKAKKFAKAFVKIINN}} & Spontaneous ovarian cacinoma & Intraperitoneal & \cite{baker1993anticancer}\\\midrule
{[}D-Thr2,6,11,15{]}-D-Gm & \textbf{\underline{ZTRRLTYKQRTVTYTRGR}} & B16-F10 mouse melanoma & {In vitro} & \cite{buri2013resistance}\\
\bottomrule

\end{tabular}
\end{table}

%\clearpage


%%% Table - Part 3 %%%

\begin{table}[H]\ContinuedFloat
\centering \small
\caption{{\em Cont.}}
\centering
%\renewcommand\thetable{S1}
%\caption{Continued \ldots.}
%\setlength\tabcolsep{10pt}
%\footnotesize
\begin{tabular}{c{3cm}c{6cm}c{6cm}c{3cm}c{2cm}}
\toprule
\textbf{\multirow{2}{*}{Name}} & \textbf{\multirow{2}{*}{Sequence}} & \textbf{\multirow{2}{*}{Target}} & \textbf{Administration Route} & \textbf{\multirow{2}{*}{References}} \\
\midrule
{[}D-Thr2,6,11,15,Pro9{]}-D-Gm & \textbf{\underline{ZTRRLTYK}}P\textbf{\underline{RTVTYTRGR}} & B16-F10 mouse melanoma & {In vitro} & \cite{buri2013resistance}\\\midrule
{[}Thr2,6,11,15,D-Pro9{]}-Gm & ZTRRLTYK\textbf{\underline{P}}RTVTYTRGR & B16-F10 mouse melanoma & {In vitro} & \cite{buri2013resistance}\\\midrule
\multirow{4}{*}{SVS-1} & \multirow{4}{*}{KVKVKVKV\textbf{\underline{P}}PTKVKVKVK} & A-549 human lung carcinoma & {In vitro} & \multirow{4}{*}{\cite{sinthuvanich2012anticancer}}\\
 &  & KB human epidermal carcinoma & {In vitro} &\\
 &  & MCF-7 human breast carcinoma & {In vitro} &\\
 &  & MDA-MB-436 human breast carcinoma & {In vitro} &\\\midrule


\multirow{4}{*}{DSVS-1} & \multirow{4}{*}{\textbf{\underline{KVKVKVKV}}P\textbf{\underline{PTKVKVKVK}}} & A-549 human lung carcinoma & {In vitro} & \multirow{4}{*}{\cite{sinthuvanich2012anticancer}}\\
 &  & KB human epidermal carcinoma & {In vitro} &\\
 &  & MCF-7 human breast carcinoma & {In vitro} &\\
 &  & MDA-MB-436 human breast carcinoma & {In vitro} &\\\midrule
\multirow{5}{*}{Melittin Diastereomer} & \multirow{5}{*}{GIGA\textbf{\underline{V}}LK\textbf{\underline{V}}LTTGLPAL\textbf{\underline{I}}SWI \textbf{\underline{K}}RKRQQ} & NIH-3T3 mouse fibroblasts & {In vitro} & \multirow{5}{*}{\cite{papo2003newlytic}} \\
 &  & B16-F10 mouse melanoma & {In vitro} & \\
 &  & Lewis lung carcinoma & {In vitro} & \\
 &  & CL-1 human prostate carcinoma & {In vitro} & \\
 &  & LNCaP human prostate carcinoma & {In vitro} & \\\midrule
\multirow{5}{*}{l$^{3,10,13}$k$^{7,8}$K$_{6}$L$_{9}$} & \multirow{5}{*}{KL\textbf{\underline{L}}KLL\textbf{\underline{KK}}L\textbf{\underline{L}}KL\textbf{\underline{L}}LK } & NIH-3T3 mouse fibroblasts & {In vitro} & \multirow{5}{*}{\cite{papo2003newlytic}} \\
 &  & B16-F10 mouse melanoma & {In vitro} & \\
 &  & Lewis lung carcinoma & {In vitro} & \\
 &  & CL-1 human prostate carcinoma &{In vitro} & \\
 &  & LNCaP human prostate carcinoma & {In vitro} & \\\midrule
\multirow{5}{*}{K-l$^{3,10,13}$k$^{7,8}$K$_{6}$L$_{9}$} & \multirow{5}{*}{KKL\textbf{\underline{L}}KLL\textbf{\underline{KK}}L\textbf{\underline{L}}KL\textbf{\underline{L}}LK} & NIH-3T3 mouse fibroblasts & {In vitro} & \multirow{5}{*}{\cite{papo2003newlytic}} \\
 &  & B16-F10 mouse melanoma & {In vitro} & \\
 &  & Lewis lung carcinoma & {In vitro} & \\
 &  & CL-1 human prostate carcinoma &{In vitro} & \\
 &  & LNCaP human prostate carcinoma & {In vitro} & \\
 \bottomrule

\end{tabular}
\end{table}

%\clearpage


%%% Table - Part 3 %%%

\begin{table}[H]\ContinuedFloat
\centering \small
\caption{{\em Cont.}}
\centering
%\renewcommand\thetable{S1}
%\caption{Continued \ldots.}
%\setlength\tabcolsep{10pt}
%\footnotesize
\begin{tabular}{c{3cm}c{6cm}c{6cm}c{3cm}c{2cm}}
\toprule
\textbf{\multirow{2}{*}{Name}} & \textbf{\multirow{2}{*}{Sequence}} & \textbf{\multirow{2}{*}{Target}} & \textbf{Administration Route} & \textbf{\multirow{2}{*}{References}} \\
\midrule
\multirow{5}{*}{KK-l$^{3,10,13}$k$^{7,8}$K$_{6}$L$_{9}$} & \multirow{5}{*}{KKKL\textbf{\underline{L}}KLL\textbf{\underline{KK}}L\textbf{\underline{L}}KL\textbf{\underline{L}}LK} & NIH-3T3 mouse fibroblasts & {In vitro} & \multirow{5}{*}{\cite{papo2003newlytic}} \\
 &  & B16-F10 mouse melanoma & {In vitro} & \\
 &  & Lewis lung carcinoma & {In vitro} & \\
 &  & CL-1 human prostate carcinoma & {In vitro} & \\
 &  & LNCaP human prostate carcinoma & {In vitro} & \\\midrule
\textbf{\textit{Antiparasitic}} & & & & \\\midrule
D-BMAP-28  & \textbf{\underline{GGLRSLGRKILRAWKKYGPIIVPIIRIG}} & \textit{L. major} (amastigote) & {Ex vivo} & \cite{lynn2011effect} \\\midrule
\textbf{\textit{Antifungal}} & & & & \\\midrule
D$_{9}$-K$_{9}$L$_{8}$W  & K\textbf{\underline{L}}K\textbf{\underline{K}}L\textbf{\underline{L}}K\textbf{\underline{K}}W\textbf{\underline{L}}K\textbf{\underline{L}}L\textbf{\underline{K}}K\textbf{\underline{L}}L\textbf{\underline{K}} & \textit{C. albicans} & {In vitro} & \cite{wang2010candidacidal} \\ 

\bottomrule

\end{tabular}
\end{table}


% start a new page
\newpage
% change it to landscape
\paperwidth=\pdfpageheight
\paperheight=\pdfpagewidth
\pdfpageheight=\paperheight
\pdfpagewidth=\paperwidth
\newgeometry{layoutwidth=210mm,layoutheight=297 mm, left=2.7cm,right=2.7cm,top=1.8cm,bottom=1.5cm, includehead,includefoot}
\fancyheadoffset[LO,RE]{0cm}
\fancyheadoffset[RO,LE]{0cm}
%%%%%%%%%%%%%%%%%%%%%%%%%%%%%%%%%%%%%%%%%%%%%%%


%%%%%%%%%%%%%%%%%

\begin{figure}[H] 
\begin{center}
\includegraphics[width=5in]{HDP_Supp_Figure1}
\end{center}
\label{fig:HDP_Supp_Figure1}
\vspace{-18pt}

\caption{{In vivo} fluorescence imaging of the treatment effect of a diastereomer anticancer peptide on orthotopic human breast cancer-bearing mice. The peptide was administered intravenously and virtually arrested tumor growth with minimal side effects. (\textbf{A}) Tumor growth curve; filled dots denote the treatment with the diastereomer peptide, hollow dots are the controls, and the arrows indicate days of first peptide injection; (\textbf{B})~Average fluorescence area of tumors; (\textbf{C}) Whole body fluorescence tumor imaging of the tumor to show the size. The bottom row is the peptide-treated group, whereas the top row is the control; (\textbf{D})~Stereomicroscope fluorescence imaging of micrometastases in the lymph nodes. The bright fluoresce dots in the untreated control indicate active metastatic tumors. In the treated group, the~metastatic tumors were largely eliminated. Reprinted from \cite{papo2006inhibition} with permission from American Association for Cancer Research.}
\end{figure}


%\clearpage

\begin{figure}[H] 
\begin{center}
\includegraphics[width=5in]{HDP_Supp_Figure2}
\end{center}
\label{fig:HDP_Supp_Figure2}
\vspace{-6pt}
\caption{Selective binding of diastereomers to cancer cells. Diastereomers were conjugated to the fluorescent dye rhodamine (pink color). (\textbf{a}) Healthy 3T3 mouse fibroblasts treated with the fluorescent diastereomer; only minimal binding occurred; (\textbf{b}) B16 mouse melanoma cells treated with the fluorescent diastereomer show strong binding; In (\textbf{c}), 3T3 control cells are pre-labeled with the DiOC$_{6}$(3) dye (green) and cultured together with B16 cells. Treatment with the fluorescent diastereomer resulted in selective binding to the B16 melanoma only. Both dyes are confirmed to not interfere with the experiment. Reprinted from \cite{papo2003anovellytic} with permission from the American Society for Biochemistry and Molecular Biology.}
\end{figure}

%\clearpage
\vspace{-12pt}
\begin{figure}[H] 
\begin{center}
\includegraphics[width=5in]{HDP_Supp_Figure3}
\end{center}
\label{fig:HDP_Supp_Figure3}
\vspace{-6pt}
\caption{Destruction of B16 mouse melanoma cells by the tested diastereomer. (\textbf{a}--\textbf{c}) Treated B16 cells at 2, 6, and 10 min. The cells displayed rapid swelling, followed by bursting of the cell membrane; (\textbf{d})~B16 cells treated with the same diastereomer conjugated to rhodamine. The peptides were initially bound to the cell surface in a carpet manner but eventually (\textbf{e}) diffused into the hollowed cell husk after destruction of the membrane. Reprinted from \cite{papo2003anovellytic} with permission from the American Society for Biochemistry and Molecular Biology. }
\end{figure}

%\clearpage

\begin{figure}[H] 
\begin{center}
\includegraphics[width=5in]{HDP_Supp_Figure4}
\end{center}
\label{fig:HDP_Supp_Figure4}
\caption{Inhibition of the mRNA expression of inflammation cytokines by all-\textsc{l}-9Pbw3 and all-\textsc{d}-9Pbw3 HDPs. Electrophoresis of supernatant of mouse macrophage cell treated with 10 $\upmu$M peptide and stimulated with 20 ng/mL lipopolysaccharide show that the all-\textsc{d} enantiomer is a significantly more effective inhibitor. Reprinted from \cite{lee2011enantiomeric} with permission from John Wiley \& Sons, Inc., Hoboken, NJ, USA.}%%%Please add location.
\end{figure}

%\clearpage

\begin{figure}[H] 
\begin{center}
\includegraphics[width=4in]{HDP_Supp_Figure5}
\end{center}
\label{fig:HDP_Supp_Figure5}
\vspace{-12pt}

\caption{Effect of Arg-Gly-Asp (RGD)-tachyplesin on molecules of the apoptosis cascade in TSU human prostate cancer and adult bovine aorta endothelial (ABAE) cells. Briefly, 20 mg of lysate from TSU and ABAE cells treated with 100 mg/mL control peptide or RGD-tachyplesin were loaded for Western blotting analysis. Staining with Ponceau S solution confirmed the loading and transfer of equal amounts of protein. Western blot shows that HDP strongly activates most of the cascade molecules. Reprinted~ from \cite{chen2001rgd} with permission from AACR.}
\end{figure}

%\clearpage

\begin{figure}[H] 
\begin{center}
\includegraphics[width=6in]{HDP_Supp_Figure6}
\end{center}
\label{fig:HDP_Supp_Figure6}
\caption{Effect of the diastereomer peptide compared to untreated animals and those treated with the all-L enantiomer (\textbf{A}); The excised tumor at the end of the experiment (\textbf{B}); The diastereomer (Amphipathic-\textsc{d}) completely ablated the tumor in 40\% of the animals (\textbf{C}); Reprinted from \cite{papo2004suppression} with permission from AACR.}
\end{figure}

%\clearpage


%%%%%%%%%%%%%%%%%%%%%%%%%%%%%%%%%%%%%%%%%%
\vspace{-12pt} 

%%%%%%%%%%%%%%%%%%%%%%%%%%%%%%%%%%%%%%%%%%
%% optional
%\supplementary{The following are available online at www.mdpi.com/link, Figure S1: title, Table S1: title, Video S1: title.}

%%%%%%%%%%%%%%%%%%%%%%%%%%%%%%%%%%%%%%%%%%
%\acknowledgments{This work is supported by the Goal-Oriented Research Grant (No. E09/2557) from Mahidol University and the Swedish Research Links program (no. C0610701) from the Swedish Research Council. NA and HL are Ph.D. students grateful for research assistantship from Mahidol University.}

%%%%%%%%%%%%%%%%%%%%%%%%%%%%%%%%%%%%%%%%%%
%\authorcontributions{HL and CN conceived and designed the study. CN supervised the study. HL, NA, AAM and CN reviewed the literature. VP and CN contributed materials and analysis tools. HL, NA, AAM, VP and CN took part in discussion. HL, NA, AAM and CN wrote the paper. All authors read and approved the final manuscript.}

%%%%%%%%%%%%%%%%%%%%%%%%%%%%%%%%%%%%%%%%%%
%\conflictofinterests{The authors declare no conflict of interest. The funding agencies had no role in the design of the study; in the collection, analyses, or interpretation of data; in the writing of the manuscript, and in the decision to publish the results.} 

%%%%%%%%%%%%%%%%%%%%%%%%%%%%%%%%%%%%%%%%%%
%% optional
%\abbreviations{The following abbreviations are used in this manuscript:\\

%\noindent HDP: Host defense peptide
%QSAR: Quantitative structure-activity relationship}
%MDPI: Multidisciplinary Digital Publishing Institute\\
%DOAJ: Directory of open access journals\\
%TLA: Three letter acronym\\
%LD: linear dichroism}

%%%%%%%%%%%%%%%%%%%%%%%%%%%%%%%%%%%%%%%%%%
%% optional
%\appendix
%\section{}
%The appendix is an optional section that can contain details and data supplemental to the main text. For example, explanations of experimental details that would disrupt the flow of the main text, but nonetheless remain crucial to understanding and reproducing the research shown; figures of replicates for experiments of which representative data is shown in the main text can be added here if brief, or as Supplementary data. Mathemtaical proofs of results not central to the paper can be added as an appendix.

%\section{}
%All appendix sections must be cited in the main text. In the appendixes, Figures, Tables, etc. should be labeled starting with `A', e.g., Figure A1, Figure A2, etc. 

%%%%%%%%%%%%%%%%%%%%%%%%%%%%%%%%%%%%%%%%%%
\bibliographystyle{mdpi}

%=====================================
% References, variant A: internal bibliography
%=====================================
%\renewcommand\bibname{References}
%\begin{thebibliography}{999}
% Reference 1
%\bibitem{ref-journal}
%Lastname, F.; Author, T. The title of the cited article. {\em Journal Abbreviation} {\bf 2008}, {\em 10}, 142-149.
% Reference 2
%\bibitem{ref-book}
%Lastname, F.F.; Author, T. The title of the cited contribution. In {\em The Book Title}; Editor, F., Meditor, A., Eds.; Publishing House: City, Country, 2007; pp. 32-58.
%\end{thebibliography}

%=====================================
% References, variant B: external bibliography
%=====================================
%\bibliography{2_reference}
\renewcommand\bibname{References}
\begin{thebibliography}{999}

\bibitem[Braunstein \em{et~al.}(2004)Braunstein, Papo, and
  Shai]{braunstein2004invitro}
Braunstein, A.; Papo, N.; Shai, Y.
\newblock {In vitro} activity and potency of an intravenously injected
  antimicrobial peptide and its {\textsc{d}\textsc{l}} amino acid analog in mice infected with
  bacteria.
\newblock {\em Antimicrob. Agents Chemother.} {\bf 2004}, {\em 48},~3127--3129.

\bibitem[Lan \em{et~al.}(2014)Lan, Lam, Siu, Yam, Mason, and
  Lam]{lan2014cationic}
Lan, Y.; Lam, J.T.; Siu, G.K.H.; Yam, W.C.; Mason, A.J.; Lam, J.K.W.
\newblock Cationic amphipathic {\textsc{d}}-enantiomeric antimicrobial peptides with
  {in vitro} and {ex vivo} activity against drug-resistant
  \textit{Mycobacterium tuberculosis}.
\newblock {\em Tuberculosis} {\bf 2014}, {\em 94},~678--689.

\bibitem[Zhan \em{et~al.}(2014)Zhan, Cheng, Huang, Xu, Ji, Fan, and
  Yang]{zhan2014effect}
Zhan, Y.O.; Cheng, J.; Huang, Y.; Xu, K.; Ji, Z.; Fan, W.; Yang, Y.Y.
\newblock Effect of stereochemistry, chain length and sequence pattern on
  antimicrobial properties of short synthetic $\beta$-sheet forming peptide
  amphiphiles.
\newblock {\em Biomaterials} {\bf 2014}, {\em 35},~1315--1325.

\bibitem[Oren and Shai(1997)]{oren1997selective}
Oren, Z.; Shai, Y.
\newblock Selective lysis of bacteria but not mammalian cells by diastereomers
  of melittin: Structure-function study.
\newblock {\em Biochemistry} {\bf 1997}, {\em 36},~1826--1835.

\bibitem[Shai and Oren(1996)]{shai1996diastereomers}
Shai, Y.; Oren, Z.
\newblock Diastereomers of cytolysins, a novel class of potent antibacterial
  peptides.
\newblock {\em J. Biol. Chem.} {\bf 1996}, {\em 271},~7305--7308.

\bibitem[Papo \em{et~al.}(2006)Papo, Seger, Makovitzki, Kalchenko, Eshhar,
  Degani, and Shai]{papo2006inhibition}
Papo, N.; Seger, D.; Makovitzki, A.; Kalchenko, V.; Eshhar, Z.; Degani, H.;
  Shai, Y.
\newblock Inhibition of tumor growth and elimination of multiple metastases in
  human prostate and breast xenografts by systemic inoculation of a host
  defense-like lytic peptide.
\newblock {\em Cancer Res.} {\bf 2006}, {\em 66},~5371.

\bibitem[Papo \em{et~al.}(2003)Papo, Shahar, Eisenbach, and
  Shai]{papo2003anovellytic}
Papo, N.; Shahar, M.; Eisenbach, L.; Shai, Y.
\newblock A novel lytic peptide composed of {\textsc{d}\textsc{l}}-amino acids selectively kills
  cancer cells in culture and in mice.
\newblock {\em J. Biol. Chem.} {\bf 2003}, {\em 278},~21018--21023.

\bibitem[Makovitzki \em{et~al.}(2009)Makovitzki, Fink, and
  Shai]{makovitzki2009suppression}
Makovitzki, A.; Fink, A.; Shai, Y.
\newblock Suppression of human solid tumor growth in mice by intratumor and
  systemic inoculation of histidine-rich and {pH}-dependent host defense-like
  lytic peptides.
\newblock {\em Cancer Res.} {\bf 2009}, {\em 69},~3458--3463.

\bibitem[Baker \em{et~al.}(1993)Baker, Maloy, Zasloff, and
  Jacob]{baker1993anticancer}
Baker, M.A.; Maloy, W.L.; Zasloff, M.; Jacob, L.S.
\newblock Anticancer efficacy of magainin2 and analogue peptides.
\newblock {\em Cancer Res.} {\bf 1993}, {\em 53},~3052--3057.

\bibitem[Buri \em{et~al.}(2013)Buri, Domingues, Paredes-Gamero,
  Casaes-Rodrigues, Rodrigues, and Miranda]{buri2013resistance}
Buri, M.V.; Domingues, T.M.; Paredes-Gamero, E.J.; Casaes-Rodrigues, R.L.;
  Rodrigues, E.G.; Miranda,~A.
\newblock Resistance to degradation and cellular distribution are important
  features for the antitumor activity of gomesin.
\newblock {\em PLoS ONE} {\bf 2013}, {\em 8},~e80924.

\bibitem[Sinthuvanich \em{et~al.}(2012)Sinthuvanich, Veiga, Gupta, Gaspar,
  Blumenthal, and Schneider]{sinthuvanich2012anticancer}
Sinthuvanich, C.; Veiga, A.S.; Gupta, K.; Gaspar, D.; Blumenthal, R.;
  Schneider, J.P.
\newblock Anticancer $\beta$-hairpin peptides: Membrane-induced folding
  triggers activity.
\newblock {\em J. Am. Chem. Soc.} {\bf 2012}, {\em 134},~6210--6217.

\bibitem[Papo and Shai(2003)]{papo2003newlytic}
Papo, N.; Shai, Y.
\newblock New lytic peptides based on the {\textsc{d},\textsc{l}}-amphipathic helix motif
  preferentially kill tumor cells compared to normal cells.
\newblock {\em Biochemistry} {\bf 2003}, {\em 42},~9346 --9354.

\bibitem[Lynn \em{et~al.}(2011)Lynn, Kindrachuk, Marr, Jenssen, Pante, Elliott,
  Napper, Hancock, and McMaster]{lynn2011effect}
Lynn, M.A.; Kindrachuk, J.; Marr, A.K.; Jenssen, H.; Pante, N.; Elliott, M.R.;
  Napper, S.; Hancock, R.E.; McMaster, W.R.
\newblock Effect of {BMAP-28} antimicrobial peptides on \textit{Leishmania
  major} promastigote and amastigote growth: Role of leishmanolysin in parasite
  survival.
\newblock {\em PLoS Negl. Trop. Dis.} {\bf 2011}, {\em 5},~1--13.

\bibitem[Wang \em{et~al.}(2010)Wang, Nan, and Shin]{wang2010candidacidal}
Wang, P.; Nan, Y.H.; Shin, S.Y.
\newblock {Candidacidal mechanism of a Leu/Lys-rich $\alpha$-helical
  amphipathic model antimicrobial peptide and its diastereomer composed of
  \textsc{d},\textsc{l}-amino acids}.
\newblock {\em J. Pept. Sci.} {\bf 2010}, {\em 16},~601--606.

\bibitem[Lee \em{et~al.}(2011)Lee, Kim, Shin, Jeong, Lee, Lee, Hwang, and
  Kim]{lee2011enantiomeric}
Lee, E.; Kim, J.K.; Shin, S.; Jeong, K.W.; Lee, J.; Lee, D.G.; Hwang, J.S.;
  Kim, Y.
\newblock Enantiomeric 9-mer peptide analogs of protaetiamycine with bacterial
  cell selectivities and anti-inflammatory activities.
\newblock {\em J. Pept. Sci.} {\bf 2011}, {\em 17},~675--682.

\bibitem[Chen \em{et~al.}(2001)Chen, Xu, Hong, Chen, Liu, Underhill, Creswell,
  and Zhang]{chen2001rgd}
Chen, Y.; Xu, X.; Hong, S.; Chen, J.; Liu, N.; Underhill, C.B.; Creswell, K.;
  Zhang, L.
\newblock {RGD}-Tachyplesin inhibits tumor growth.
\newblock {\em Cancer Res.} {\bf 2001}, {\em 61},~2434--2438.

\bibitem[Papo \em{et~al.}(2004)Papo, Braunstein, Eshhar, and
  Shai]{papo2004suppression}
Papo, N.; Braunstein, A.; Eshhar, Z.; Shai, Y.
\newblock Suppression of human prostate tumor growth in mice by a cytolytic
  {\textsc{d}}-, {\textsc{l}}-amino acid peptide: Membrane lysis, increased necrosis, and
  inhibition of prostate-specific antigen secretion.
\newblock {\em Cancer Res.} {\bf 2004}, {\em 64},~5779--5786.

\end{thebibliography}

%add what needs to be on a landscape page 
%%%%%%%%%%%%%%%%%%%%%%%%%%%%%%%%%%%%%%%%%%%%%%%
% change everything back
\newpage
\restoregeometry
\paperwidth=\pdfpageheight
\paperheight=\pdfpagewidth
\pdfpageheight=\paperheight
\pdfpagewidth=\paperwidth
\headwidth=\textwidth

%%%%%%%%%%%%%%%%%%%%%%%%%%%%%%%%%%%%%%%%%%
%% optional
%\sampleavailability{Samples of the compounds ...... are available from the authors.}

%%%%%%%%%%%%%%%%%%%%%%%%%%%%%%%%%%%%%%%%%%
\end{document}
